# Supplementary material for: Cyclo­benzaprinium chloride
Source: Acta Crystallogr Sect E Struct Rep Online. 2011 Jun 30;67(Pt 7):o1846. doi: 10.1107/S1600536811024676 (PMC3151785; doi:10.1107/S1600536811024676)
Supplement: Supplementary file 1 [file e-67-o1846-sup1.cif]

##############################################################################
#                                                                            #
# This CIF contains the data in a paper accepted for publication in          #
# Acta Crystallographica Section E. It conforms to the requirements of       #
# Notes for Authors for Acta Crystallographica Section E, and has been       #
# peer reviewed under the auspices of the IUCr Commission on Journals.       #
#                                                                            #
# Full details of the Crystallographic Information File format               #
# are given in the paper "The Crystallographic Information File (CIF):       #
# a New Standard Archive File for Crystallography" by S. R. Hall, F. H.      #
# Allen and I. D. Brown [Acta Cryst. (1991), A47, 655-685].                  #
#                                                                            #
# The current version of the core CIF dictionary is obtainable from          #
# ftp://ftp.iucr.org/pub/cif_core.dic.                                       #
#                                                                            #
# Software is freely available for graphical display of the structure(s)     #
# in this CIF. For information consult the CIF software page                 #
# http://www.iucr.org/resources/cif/software.                                #
#                                                                            #
# This file may be used for bona fide research purposes within the           #
# scientific community so long as proper attribution is given to the journal # 
# article from which it was obtained.                                        #
#                                                                            #
##############################################################################
data_global
_audit_creation_method     SHELXL-97
_journal_date_recd_electronic     2011-06-20
_journal_date_accepted     2011-06-22
_journal_name_full     'Acta Crystallographica, Section E'
_journal_year     2011
_journal_volume     67
_journal_issue      7
_journal_page_first     o1846
_journal_page_last     o1846
_journal_paper_category     QO
_journal_coeditor_code     JH2300
_publ_contact_author_name     'Jasinski, Jerry P.'
_publ_contact_author_address
;
Department of Chemistry
Keene State College
229 Main Street
Keene, New Hampshire 03435, USA
;
_publ_contact_author_email     jjasinski@keene.edu
_publ_contact_author_fax     ?
_publ_contact_author_phone     '603 358-2563'
_publ_section_title
;
Cyclobenzaprinium chloride
;
loop_
    _publ_author_name
    _publ_author_address
    'Siddegowda, M. S.'
;
Department of Studies in Chemistry
University of Mysore
Manasagangotri, Mysore 570 006, India
;
    'Jasinski, Jerry P.'
;
Department of Chemistry
Keene State College
229 Main Street
Keene, NH 03435-2001, USA
;
    'Golen, James A.'
;
Department of Chemistry
Keene State College
229 Main Street
Keene, NH 03435-2001, USA
;
    'Yathirajan, H. S.'
;
Department of Studies in Chemistry
University of Mysore
Manasagangotri, Mysore 570 006, India
;
    'Swamy, M. T.'
;
Department of Chemistry
Sambhram Institute of Technology
Bangalore 560 097, India
;
data_I
_chemical_name_systematic
;
3-(5<i>H</i>-dibenzo[<i>a</i>,<i>d</i>]cyclohepten-5-ylidene)-
<i>N</i>,<i>N</i>-dimethylpropanaminium chloride
;
_chemical_name_common     ?
_chemical_formula_moiety     'C20 H22 N +, Cl -'
_chemical_formula_sum     'C20 H22 Cl N'
_chemical_formula_iupac     'C20 H22 N +, Cl -'
_chemical_formula_weight     311.84
_chemical_melting_point     ?
_symmetry_cell_setting     tetragonal
_symmetry_space_group_name_H-M     'I 41/a'
_symmetry_space_group_name_Hall     '-I 4ad'
loop_
    _symmetry_equiv_pos_as_xyz
    'x, y, z'
    '-x+1/2, -y, z+1/2'
    '-y+3/4, x+1/4, z+1/4'
    'y+3/4, -x+3/4, z+3/4'
    'x+1/2, y+1/2, z+1/2'
    '-x+1, -y+1/2, z+1'
    '-y+5/4, x+3/4, z+3/4'
    'y+5/4, -x+5/4, z+5/4'
    '-x, -y, -z'
    'x-1/2, y, -z-1/2'
    'y-3/4, -x-1/4, -z-1/4'
    '-y-3/4, x-3/4, -z-3/4'
    '-x+1/2, -y+1/2, -z+1/2'
    'x, y+1/2, -z'
    'y-1/4, -x+1/4, -z+1/4'
    '-y-1/4, x-1/4, -z-1/4'
_cell_length_a     32.0959(7)
_cell_length_b     32.0959(7)
_cell_length_c     13.7578(5)
_cell_angle_alpha     90.00
_cell_angle_beta     90.00
_cell_angle_gamma     90.00
_cell_volume     14172.6(7)
_cell_formula_units_Z     32
_cell_measurement_reflns_used     11897
_cell_measurement_theta_min     3.00
_cell_measurement_theta_max     32.36
_cell_measurement_temperature     173(2)
_exptl_crystal_description     block
_exptl_crystal_colour     colorless
_exptl_crystal_size_max     0.40
_exptl_crystal_size_mid     0.22
_exptl_crystal_size_min     0.20
_exptl_crystal_density_diffrn     1.169
_exptl_crystal_density_meas     ?
_exptl_crystal_density_method     'not measured'
_exptl_crystal_F_000     5312
_exptl_absorpt_coefficient_mu     0.213
_exptl_absorpt_correction_type     multi-scan
_exptl_absorpt_process_details
;
(CrysAlis RED; Oxford Diffraction, 2010)
;
_exptl_absorpt_correction_T_min     0.9198
_exptl_absorpt_correction_T_max     0.9587
_exptl_special_details     ?
_diffrn_ambient_temperature     173(2)
_diffrn_radiation_type     MoK\a
_diffrn_radiation_wavelength     0.71073
_diffrn_radiation_source     'Enhance (Mo) X-ray Source'
_diffrn_radiation_monochromator     'graphite'
_diffrn_measurement_device_type     'Oxford Diffraction Xcalibur Eos Gemini'
_diffrn_measurement_method     \w
_diffrn_detector_area_resol_mean     16.1500
_diffrn_reflns_number     62421
_diffrn_reflns_av_R_equivalents     0.0518
_diffrn_reflns_av_sigmaI/netI     0.0288
_diffrn_reflns_theta_min     3.01
_diffrn_reflns_theta_max     27.88
_diffrn_reflns_theta_full     25.24
_diffrn_measured_fraction_theta_max     0.998
_diffrn_measured_fraction_theta_full     0.998
_diffrn_reflns_limit_h_min     -42
_diffrn_reflns_limit_h_max     42
_diffrn_reflns_limit_k_min     -28
_diffrn_reflns_limit_k_max     42
_diffrn_reflns_limit_l_min     -18
_diffrn_reflns_limit_l_max     18
_diffrn_standards_number     ?
_diffrn_standards_interval_count     ?
_diffrn_standards_interval_time     ?
_diffrn_standards_decay_%     ?
_refine_special_details
;
Refinement of <i>F</i>^2^ against ALL reflections. The weighted <i>R</i>-factor
<i>wR</i> and goodness of fit <i>S</i> are based on <i>F</i>^2^, conventional
<i>R</i>-factors <i>R</i> are based on <i>F</i>, with <i>F</i> set to zero for
negative <i>F</i>^2^. The threshold expression of <i>F</i>^2^ >
\s(<i>F</i>^2^) is used only for calculating <i>R</i>-factors(gt) <i>etc</i>.
and is not relevant to the choice of reflections for refinement.
<i>R</i>-factors based on <i>F</i>^2^ are statistically about twice as large
as those based on <i>F</i>, and <i>R</i>- factors based on ALL data will be
even larger.
;
_reflns_number_total     8426
_reflns_number_gt     6210
_reflns_threshold_expression     I>2sigma(I)
_refine_ls_structure_factor_coef     Fsqd
_refine_ls_matrix_type     full
_refine_ls_R_factor_all     0.0932
_refine_ls_R_factor_gt     0.0707
_refine_ls_wR_factor_gt     0.1791
_refine_ls_wR_factor_ref     0.1981
_refine_ls_goodness_of_fit_ref     1.029
_refine_ls_restrained_S_all     1.029
_refine_ls_number_reflns     8426
_refine_ls_number_parameters     407
_refine_ls_number_restraints     2
_refine_ls_hydrogen_treatment     mixed
_refine_ls_weighting_scheme     calc
_refine_ls_weighting_details
        'calc w=1/[\s^2^(Fo^2^)+(0.0824P)^2^+20.4470P] where P=(Fo^2^+2Fc^2^)/3'
_atom_sites_solution_hydrogens     geom
_atom_sites_solution_primary     direct
_atom_sites_solution_secondary     difmap
_refine_ls_shift/su_max     0.004
_refine_ls_shift/su_mean     0.000
_refine_diff_density_max     1.002
_refine_diff_density_min     -0.381
_refine_ls_extinction_method     none
_refine_ls_extinction_coef     ?
loop_
    _atom_type_symbol
    _atom_type_description
    _atom_type_scat_dispersion_real
    _atom_type_scat_dispersion_imag
    _atom_type_scat_source
    'C' 'C' 0.0033 0.0016
                         'International Tables Vol C Tables 4.2.6.8 and 6.1.1.4'
    'H' 'H' 0.0000 0.0000
                         'International Tables Vol C Tables 4.2.6.8 and 6.1.1.4'
    'N' 'N' 0.0061 0.0033
                         'International Tables Vol C Tables 4.2.6.8 and 6.1.1.4'
    'Cl' 'Cl' 0.1484 0.1585
                         'International Tables Vol C Tables 4.2.6.8 and 6.1.1.4'
_computing_data_collection     '<i>CrysAlis PRO</i> (Oxford Diffraction, 2010)'
_computing_cell_refinement     '<i>CrysAlis PRO</i> (Oxford Diffraction, 2010)'
_computing_data_reduction     '<i>CrysAlis RED</i> (Oxford Diffraction, 2010)'
_computing_structure_solution     '<i>SHELXS97</i> (Sheldrick, 2008)'
_computing_structure_refinement     '<i>SHELXL97</i> (Sheldrick, 2008)'
_computing_molecular_graphics     '<i>SHELXTL</i> (Sheldrick, 2008)'
_computing_publication_material     '<i>SHELXTL</i> (Sheldrick, 2008)'
loop_
    _atom_site_type_symbol
    _atom_site_label
    _atom_site_fract_x
    _atom_site_fract_y
    _atom_site_fract_z
    _atom_site_U_iso_or_equiv
    _atom_site_adp_type
    _atom_site_calc_flag
    _atom_site_refinement_flags
    _atom_site_occupancy
    _atom_site_symmetry_multiplicity
    _atom_site_disorder_assembly
    _atom_site_disorder_group
    Cl Cl1 0.43755(2) 0.83305(3) 0.52604(5) 0.0660(2) Uani d . 1 1 . .
    Cl Cl2 0.42392(3) 0.82264(3) 0.02610(5) 0.0750(3) Uani d . 1 1 . .
    N N1 0.42875(6) 0.83934(6) 0.74395(14) 0.0400(4) Uani d D 1 1 . .
    H H1N 0.4313(8) 0.8397(8) 0.6811(13) 0.048 Uiso d D 1 1 . .
    N N2 0.43246(7) 0.82088(6) 0.24254(15) 0.0457(5) Uani d D 1 1 . .
    H H2N 0.4305(8) 0.8217(9) 0.1797(13) 0.055 Uiso d D 1 1 . .
    C C1 0.35291(7) 0.97757(6) 0.60833(17) 0.0385(5) Uani d . 1 1 . .
    C C2 0.33019(9) 0.95055(8) 0.5497(2) 0.0545(7) Uani d . 1 1 . .
    H H2A 0.3132 0.9298 0.5789 0.065 Uiso calc R 1 1 . .
    C C3 0.33210(12) 0.95355(9) 0.4491(2) 0.0730(10) Uani d . 1 1 . .
    H H3A 0.3158 0.9354 0.4100 0.088 Uiso calc R 1 1 . .
    C C4 0.35725(13) 0.98246(10) 0.4061(2) 0.0772(10) Uani d . 1 1 . .
    H H4A 0.3591 0.9839 0.3372 0.093 Uiso calc R 1 1 . .
    C C5 0.37984(10) 1.00939(9) 0.4623(2) 0.0614(7) Uani d . 1 1 . .
    H H5A 0.3977 1.0290 0.4317 0.074 Uiso calc R 1 1 . .
    C C6 0.37719(7) 1.00871(7) 0.56414(18) 0.0422(5) Uani d . 1 1 . .
    C C7 0.39916(8) 1.04093(7) 0.6178(2) 0.0489(6) Uani d . 1 1 . .
    H H7A 0.4243 1.0506 0.5893 0.059 Uiso calc R 1 1 . .
    C C8 0.38858(9) 1.05853(8) 0.7015(2) 0.0523(6) Uani d . 1 1 . .
    H H8A 0.4063 1.0803 0.7236 0.063 Uiso calc R 1 1 . .
    C C9 0.35311(9) 1.04873(8) 0.76403(19) 0.0498(6) Uani d . 1 1 . .
    C C10 0.33717(12) 1.08112(10) 0.8215(2) 0.0720(9) Uani d . 1 1 . .
    H H10A 0.3494 1.1080 0.8171 0.086 Uiso calc R 1 1 . .
    C C11 0.30480(15) 1.07497(13) 0.8830(3) 0.0934(13) Uani d . 1 1 . .
    H H11A 0.2942 1.0976 0.9202 0.112 Uiso calc R 1 1 . .
    C C12 0.28720(13) 1.03582(14) 0.8918(3) 0.0927(13) Uani d . 1 1 . .
    H H12A 0.2648 1.0315 0.9359 0.111 Uiso calc R 1 1 . .
    C C13 0.30206(10) 1.00289(10) 0.8365(2) 0.0681(8) Uani d . 1 1 . .
    H H13A 0.2897 0.9761 0.8427 0.082 Uiso calc R 1 1 . .
    C C14 0.33494(8) 1.00882(7) 0.77176(18) 0.0457(5) Uani d . 1 1 . .
    C C15 0.35139(7) 0.97280(7) 0.71591(17) 0.0387(5) Uani d . 1 1 . .
    C C16 0.36159(7) 0.93744(7) 0.76229(18) 0.0438(5) Uani d . 1 1 . .
    H H16A 0.3582 0.9375 0.8309 0.053 Uiso calc R 1 1 . .
    C C17 0.37771(8) 0.89783(7) 0.71793(18) 0.0445(5) Uani d . 1 1 . .
    H H17A 0.3867 0.9032 0.6502 0.053 Uiso calc R 1 1 . .
    H H17B 0.3552 0.8767 0.7165 0.053 Uiso calc R 1 1 . .
    C C18 0.41440(7) 0.88136(7) 0.77680(17) 0.0427(5) Uani d . 1 1 . .
    H H18A 0.4379 0.9013 0.7716 0.051 Uiso calc R 1 1 . .
    H H18B 0.4062 0.8797 0.8461 0.051 Uiso calc R 1 1 . .
    C C19 0.47131(8) 0.82985(11) 0.7813(2) 0.0649(8) Uani d . 1 1 . .
    H H19A 0.4805 0.8029 0.7559 0.097 Uiso calc R 1 1 . .
    H H19B 0.4707 0.8288 0.8525 0.097 Uiso calc R 1 1 . .
    H H19C 0.4907 0.8516 0.7601 0.097 Uiso calc R 1 1 . .
    C C20 0.39931(8) 0.80568(8) 0.77229(19) 0.0490(6) Uani d . 1 1 . .
    H H20A 0.3717 0.8115 0.7448 0.074 Uiso calc R 1 1 . .
    H H20B 0.3973 0.8044 0.8433 0.074 Uiso calc R 1 1 . .
    H H20C 0.4095 0.7789 0.7474 0.074 Uiso calc R 1 1 . .
    C C21 0.44909(8) 0.97348(7) 0.1150(2) 0.0497(6) Uani d . 1 1 . .
    C C22 0.47225(10) 0.94587(9) 0.0590(2) 0.0668(8) Uani d . 1 1 . .
    H H22A 0.4893 0.9257 0.0903 0.080 Uiso calc R 1 1 . .
    C C23 0.47100(11) 0.94719(11) -0.0410(3) 0.0756(9) Uani d . 1 1 . .
    H H23A 0.4879 0.9286 -0.0776 0.091 Uiso calc R 1 1 . .
    C C24 0.44576(11) 0.97486(11) -0.0883(2) 0.0719(9) Uani d . 1 1 . .
    H H24A 0.4445 0.9751 -0.1573 0.086 Uiso calc R 1 1 . .
    C C25 0.42190(10) 1.00278(10) -0.0337(2) 0.0628(7) Uani d . 1 1 . .
    H H25A 0.4038 1.0216 -0.0660 0.075 Uiso calc R 1 1 . .
    C C26 0.42435(7) 1.00330(8) 0.0672(2) 0.0492(6) Uani d . 1 1 . .
    C C27 0.40175(8) 1.03607(9) 0.1188(2) 0.0549(7) Uani d . 1 1 . .
    H H27A 0.3764 1.0449 0.0897 0.066 Uiso calc R 1 1 . .
    C C28 0.41211(8) 1.05516(8) 0.2012(2) 0.0518(6) Uani d . 1 1 . .
    H H28A 0.3937 1.0765 0.2223 0.062 Uiso calc R 1 1 . .
    C C29 0.44827(7) 1.04757(7) 0.26371(18) 0.0428(5) Uani d . 1 1 . .
    C C30 0.46409(8) 1.08065(8) 0.3185(2) 0.0525(6) Uani d . 1 1 . .
    H H30A 0.4511 1.1072 0.3141 0.063 Uiso calc R 1 1 . .
    C C31 0.49824(9) 1.07574(9) 0.3793(2) 0.0601(7) Uani d . 1 1 . .
    H H31A 0.5085 1.0988 0.4155 0.072 Uiso calc R 1 1 . .
    C C32 0.51703(10) 1.03762(10) 0.3869(2) 0.0656(8) Uani d . 1 1 . .
    H H32A 0.5406 1.0341 0.4277 0.079 Uiso calc R 1 1 . .
    C C33 0.50154(9) 1.00441(9) 0.3350(2) 0.0611(7) Uani d . 1 1 . .
    H H33A 0.5145 0.9780 0.3415 0.073 Uiso calc R 1 1 . .
    C C34 0.46736(8) 1.00845(7) 0.27330(19) 0.0457(5) Uani d . 1 1 . .
    C C35 0.45100(8) 0.97120(7) 0.2225(2) 0.0509(6) Uani d . 1 1 . .
    C C36 0.43968(11) 0.93803(8) 0.2764(2) 0.0648(8) Uani d . 1 1 . .
    H H36A 0.4439 0.9405 0.3445 0.078 Uiso calc R 1 1 . .
    C C37 0.42116(11) 0.89759(8) 0.2417(2) 0.0650(8) Uani d . 1 1 . .
    H H37A 0.3928 0.8941 0.2689 0.078 Uiso calc R 1 1 . .
    H H37B 0.4190 0.8977 0.1700 0.078 Uiso calc R 1 1 . .
    C C38 0.44836(10) 0.86245(8) 0.2740(2) 0.0557(7) Uani d . 1 1 . .
    H H38A 0.4767 0.8666 0.2473 0.067 Uiso calc R 1 1 . .
    H H38B 0.4505 0.8629 0.3458 0.067 Uiso calc R 1 1 . .
    C C39 0.39106(9) 0.80871(10) 0.2797(2) 0.0616(7) Uani d . 1 1 . .
    H H39A 0.3852 0.7798 0.2612 0.092 Uiso calc R 1 1 . .
    H H39B 0.3698 0.8270 0.2517 0.092 Uiso calc R 1 1 . .
    H H39C 0.3907 0.8112 0.3506 0.092 Uiso calc R 1 1 . .
    C C40 0.46398(9) 0.78921(9) 0.2685(2) 0.0611(7) Uani d . 1 1 . .
    H H40A 0.4552 0.7620 0.2437 0.092 Uiso calc R 1 1 . .
    H H40B 0.4668 0.7878 0.3394 0.092 Uiso calc R 1 1 . .
    H H40C 0.4908 0.7968 0.2397 0.092 Uiso calc R 1 1 . .
loop_
    _atom_site_aniso_label
    _atom_site_aniso_U_11
    _atom_site_aniso_U_22
    _atom_site_aniso_U_33
    _atom_site_aniso_U_12
    _atom_site_aniso_U_13
    _atom_site_aniso_U_23
    Cl1 0.0768(5) 0.0889(5) 0.0323(3) -0.0323(4) 0.0073(3) -0.0092(3)
    Cl2 0.1072(6) 0.0865(5) 0.0315(3) 0.0333(5) -0.0039(3) -0.0032(3)
    N1 0.0440(10) 0.0490(11) 0.0271(9) 0.0071(8) -0.0035(8) 0.0039(8)
    N2 0.0686(13) 0.0403(10) 0.0282(9) -0.0061(9) 0.0010(9) 0.0022(8)
    C1 0.0407(11) 0.0339(10) 0.0408(12) 0.0069(8) -0.0030(9) 0.0031(9)
    C2 0.0655(16) 0.0392(12) 0.0590(17) 0.0008(11) -0.0141(13) 0.0002(11)
    C3 0.108(3) 0.0513(16) 0.0599(19) 0.0113(16) -0.0318(18) -0.0139(14)
    C4 0.131(3) 0.0618(18) 0.0390(15) 0.0235(19) -0.0056(17) -0.0026(14)
    C5 0.088(2) 0.0496(15) 0.0461(15) 0.0133(14) 0.0150(14) 0.0085(12)
    C6 0.0472(12) 0.0373(11) 0.0423(13) 0.0085(9) 0.0037(10) 0.0050(9)
    C7 0.0453(13) 0.0427(12) 0.0587(16) -0.0055(10) 0.0012(11) 0.0120(11)
    C8 0.0598(15) 0.0400(12) 0.0570(16) -0.0074(11) -0.0127(12) 0.0039(11)
    C9 0.0662(16) 0.0435(13) 0.0398(13) 0.0121(11) -0.0092(11) -0.0012(10)
    C10 0.114(3) 0.0519(16) 0.0507(17) 0.0184(16) -0.0023(18) -0.0105(13)
    C11 0.136(4) 0.080(2) 0.065(2) 0.045(2) 0.020(2) -0.0065(18)
    C12 0.103(3) 0.109(3) 0.067(2) 0.040(2) 0.038(2) 0.011(2)
    C13 0.0706(19) 0.0690(18) 0.0647(19) 0.0136(15) 0.0216(16) 0.0120(15)
    C14 0.0522(13) 0.0448(12) 0.0401(13) 0.0099(10) 0.0016(10) 0.0040(10)
    C15 0.0384(11) 0.0362(11) 0.0413(12) -0.0012(8) 0.0017(9) 0.0040(9)
    C16 0.0514(13) 0.0386(11) 0.0412(13) 0.0004(10) 0.0030(10) 0.0060(9)
    C17 0.0537(13) 0.0351(11) 0.0448(13) 0.0005(10) -0.0053(11) 0.0037(9)
    C18 0.0488(13) 0.0422(12) 0.0370(12) -0.0015(10) -0.0033(10) -0.0009(9)
    C19 0.0447(14) 0.089(2) 0.0613(18) 0.0136(14) -0.0100(13) 0.0124(16)
    C20 0.0617(15) 0.0421(12) 0.0433(14) -0.0002(11) -0.0071(11) 0.0013(10)
    C21 0.0515(14) 0.0390(12) 0.0587(16) -0.0020(10) -0.0109(12) -0.0065(11)
    C22 0.077(2) 0.0534(16) 0.071(2) 0.0115(14) -0.0197(16) -0.0181(14)
    C23 0.080(2) 0.076(2) 0.070(2) 0.0045(17) -0.0084(17) -0.0259(17)
    C24 0.091(2) 0.077(2) 0.0477(17) -0.0218(18) -0.0074(16) -0.0124(15)
    C25 0.0630(17) 0.0684(18) 0.0570(17) -0.0089(14) -0.0151(14) 0.0049(14)
    C26 0.0426(12) 0.0495(13) 0.0554(15) -0.0066(10) -0.0074(11) 0.0020(11)
    C27 0.0437(13) 0.0607(16) 0.0602(17) 0.0093(11) -0.0023(12) 0.0110(13)
    C28 0.0488(14) 0.0474(13) 0.0591(17) 0.0120(11) 0.0089(12) 0.0089(12)
    C29 0.0429(12) 0.0387(11) 0.0468(13) 0.0022(9) 0.0110(10) 0.0050(10)
    C30 0.0602(15) 0.0387(12) 0.0585(16) 0.0013(11) 0.0172(13) -0.0036(11)
    C31 0.0595(16) 0.0569(16) 0.0639(18) -0.0091(13) 0.0107(14) -0.0197(13)
    C32 0.0589(16) 0.0739(19) 0.0639(19) 0.0041(14) -0.0094(14) -0.0177(15)
    C33 0.0664(17) 0.0521(15) 0.0648(18) 0.0157(13) -0.0142(14) -0.0078(13)
    C34 0.0504(13) 0.0377(11) 0.0490(14) 0.0020(10) -0.0021(11) 0.0003(10)
    C35 0.0593(15) 0.0346(11) 0.0588(16) 0.0054(10) -0.0136(12) -0.0018(11)
    C36 0.095(2) 0.0423(14) 0.0573(17) 0.0042(14) -0.0209(16) 0.0002(12)
    C37 0.083(2) 0.0470(15) 0.0652(19) -0.0013(14) -0.0148(16) 0.0026(13)
    C38 0.0817(19) 0.0412(13) 0.0441(14) -0.0082(12) -0.0023(13) 0.0028(11)
    C39 0.0633(17) 0.0662(17) 0.0553(17) -0.0059(13) 0.0060(13) 0.0006(14)
    C40 0.0643(17) 0.0545(15) 0.0643(19) 0.0005(13) 0.0015(14) 0.0099(13)
_geom_special_details
;
 All esds (except the esd in the dihedral angle between two l.s. planes)
 are estimated using the full covariance matrix.  The cell esds are taken
 into account individually in the estimation of esds in distances, angles
 and torsion angles; correlations between esds in cell parameters are only
 used when they are defined by crystal symmetry.  An approximate (isotropic)
 treatment of cell esds is used for estimating esds involving l.s. planes.
;
loop_
    _geom_bond_atom_site_label_1
    _geom_bond_atom_site_label_2
    _geom_bond_site_symmetry_2
    _geom_bond_distance
    _geom_bond_publ_flag
    N1 C20 . 1.487(3) ?
    N1 C19 . 1.491(3) ?
    N1 C18 . 1.495(3) ?
    N1 H1N . 0.869(17) ?
    N2 C39 . 1.476(4) ?
    N2 C40 . 1.478(4) ?
    N2 C38 . 1.493(3) ?
    N2 H2N . 0.867(17) ?
    C1 C2 . 1.391(3) ?
    C1 C6 . 1.406(3) ?
    C1 C15 . 1.489(3) ?
    C2 C3 . 1.389(4) ?
    C2 H2A . 0.9500 ?
    C3 C4 . 1.365(5) ?
    C3 H3A . 0.9500 ?
    C4 C5 . 1.368(5) ?
    C4 H4A . 0.9500 ?
    C5 C6 . 1.404(4) ?
    C5 H5A . 0.9500 ?
    C6 C7 . 1.453(4) ?
    C7 C8 . 1.327(4) ?
    C7 H7A . 0.9500 ?
    C8 C9 . 1.461(4) ?
    C8 H8A . 0.9500 ?
    C9 C10 . 1.403(4) ?
    C9 C14 . 1.411(4) ?
    C10 C11 . 1.354(5) ?
    C10 H10A . 0.9500 ?
    C11 C12 . 1.383(6) ?
    C11 H11A . 0.9500 ?
    C12 C13 . 1.387(5) ?
    C12 H12A . 0.9500 ?
    C13 C14 . 1.394(4) ?
    C13 H13A . 0.9500 ?
    C14 C15 . 1.485(3) ?
    C15 C16 . 1.343(3) ?
    C16 C17 . 1.502(3) ?
    C16 H16A . 0.9500 ?
    C17 C18 . 1.524(3) ?
    C17 H17A . 0.9900 ?
    C17 H17B . 0.9900 ?
    C18 H18A . 0.9900 ?
    C18 H18B . 0.9900 ?
    C19 H19A . 0.9800 ?
    C19 H19B . 0.9800 ?
    C19 H19C . 0.9800 ?
    C20 H20A . 0.9800 ?
    C20 H20B . 0.9800 ?
    C20 H20C . 0.9800 ?
    C21 C22 . 1.390(4) ?
    C21 C26 . 1.407(4) ?
    C21 C35 . 1.483(4) ?
    C22 C23 . 1.377(5) ?
    C22 H22A . 0.9500 ?
    C23 C24 . 1.367(5) ?
    C23 H23A . 0.9500 ?
    C24 C25 . 1.397(5) ?
    C24 H24A . 0.9500 ?
    C25 C26 . 1.391(4) ?
    C25 H25A . 0.9500 ?
    C26 C27 . 1.461(4) ?
    C27 C28 . 1.331(4) ?
    C27 H27A . 0.9500 ?
    C28 C29 . 1.465(4) ?
    C28 H28A . 0.9500 ?
    C29 C30 . 1.398(4) ?
    C29 C34 . 1.403(3) ?
    C30 C31 . 1.387(4) ?
    C30 H30A . 0.9500 ?
    C31 C32 . 1.368(4) ?
    C31 H31A . 0.9500 ?
    C32 C33 . 1.375(4) ?
    C32 H32A . 0.9500 ?
    C33 C34 . 1.394(4) ?
    C33 H33A . 0.9500 ?
    C34 C35 . 1.481(3) ?
    C35 C36 . 1.347(4) ?
    C36 C37 . 1.505(4) ?
    C36 H36A . 0.9500 ?
    C37 C38 . 1.494(4) ?
    C37 H37A . 0.9900 ?
    C37 H37B . 0.9900 ?
    C38 H38A . 0.9900 ?
    C38 H38B . 0.9900 ?
    C39 H39A . 0.9800 ?
    C39 H39B . 0.9800 ?
    C39 H39C . 0.9800 ?
    C40 H40A . 0.9800 ?
    C40 H40B . 0.9800 ?
    C40 H40C . 0.9800 ?
loop_
    _geom_angle_atom_site_label_1
    _geom_angle_atom_site_label_2
    _geom_angle_atom_site_label_3
    _geom_angle_site_symmetry_1
    _geom_angle_site_symmetry_3
    _geom_angle
    _geom_angle_publ_flag
    C20 N1 C19 . . 110.1(2) ?
    C20 N1 C18 . . 112.34(19) ?
    C19 N1 C18 . . 111.3(2) ?
    C20 N1 H1N . . 109.2(17) ?
    C19 N1 H1N . . 105.1(17) ?
    C18 N1 H1N . . 108.6(17) ?
    C39 N2 C40 . . 110.5(2) ?
    C39 N2 C38 . . 116.3(2) ?
    C40 N2 C38 . . 108.1(2) ?
    C39 N2 H2N . . 106.7(19) ?
    C40 N2 H2N . . 108.2(19) ?
    C38 N2 H2N . . 106.6(19) ?
    C2 C1 C6 . . 118.9(2) ?
    C2 C1 C15 . . 119.7(2) ?
    C6 C1 C15 . . 121.4(2) ?
    C3 C2 C1 . . 120.7(3) ?
    C3 C2 H2A . . 119.6 ?
    C1 C2 H2A . . 119.6 ?
    C4 C3 C2 . . 120.4(3) ?
    C4 C3 H3A . . 119.8 ?
    C2 C3 H3A . . 119.8 ?
    C5 C4 C3 . . 119.8(3) ?
    C5 C4 H4A . . 120.1 ?
    C3 C4 H4A . . 120.1 ?
    C4 C5 C6 . . 121.5(3) ?
    C4 C5 H5A . . 119.2 ?
    C6 C5 H5A . . 119.2 ?
    C5 C6 C1 . . 118.4(2) ?
    C5 C6 C7 . . 117.8(2) ?
    C1 C6 C7 . . 123.7(2) ?
    C8 C7 C6 . . 128.3(2) ?
    C8 C7 H7A . . 115.9 ?
    C6 C7 H7A . . 115.9 ?
    C7 C8 C9 . . 128.2(2) ?
    C7 C8 H8A . . 115.9 ?
    C9 C8 H8A . . 115.9 ?
    C10 C9 C14 . . 118.7(3) ?
    C10 C9 C8 . . 117.2(3) ?
    C14 C9 C8 . . 124.2(2) ?
    C11 C10 C9 . . 121.6(3) ?
    C11 C10 H10A . . 119.2 ?
    C9 C10 H10A . . 119.2 ?
    C10 C11 C12 . . 120.0(3) ?
    C10 C11 H11A . . 120.0 ?
    C12 C11 H11A . . 120.0 ?
    C11 C12 C13 . . 120.3(3) ?
    C11 C12 H12A . . 119.9 ?
    C13 C12 H12A . . 119.9 ?
    C12 C13 C14 . . 120.5(3) ?
    C12 C13 H13A . . 119.8 ?
    C14 C13 H13A . . 119.8 ?
    C13 C14 C9 . . 119.0(2) ?
    C13 C14 C15 . . 119.6(2) ?
    C9 C14 C15 . . 121.4(2) ?
    C16 C15 C14 . . 119.9(2) ?
    C16 C15 C1 . . 123.5(2) ?
    C14 C15 C1 . . 116.48(19) ?
    C15 C16 C17 . . 127.3(2) ?
    C15 C16 H16A . . 116.3 ?
    C17 C16 H16A . . 116.3 ?
    C16 C17 C18 . . 110.1(2) ?
    C16 C17 H17A . . 109.6 ?
    C18 C17 H17A . . 109.6 ?
    C16 C17 H17B . . 109.6 ?
    C18 C17 H17B . . 109.6 ?
    H17A C17 H17B . . 108.2 ?
    N1 C18 C17 . . 112.98(19) ?
    N1 C18 H18A . . 109.0 ?
    C17 C18 H18A . . 109.0 ?
    N1 C18 H18B . . 109.0 ?
    C17 C18 H18B . . 109.0 ?
    H18A C18 H18B . . 107.8 ?
    N1 C19 H19A . . 109.5 ?
    N1 C19 H19B . . 109.5 ?
    H19A C19 H19B . . 109.5 ?
    N1 C19 H19C . . 109.5 ?
    H19A C19 H19C . . 109.5 ?
    H19B C19 H19C . . 109.5 ?
    N1 C20 H20A . . 109.5 ?
    N1 C20 H20B . . 109.5 ?
    H20A C20 H20B . . 109.5 ?
    N1 C20 H20C . . 109.5 ?
    H20A C20 H20C . . 109.5 ?
    H20B C20 H20C . . 109.5 ?
    C22 C21 C26 . . 118.5(3) ?
    C22 C21 C35 . . 120.0(2) ?
    C26 C21 C35 . . 121.6(2) ?
    C23 C22 C21 . . 121.3(3) ?
    C23 C22 H22A . . 119.4 ?
    C21 C22 H22A . . 119.4 ?
    C24 C23 C22 . . 120.8(3) ?
    C24 C23 H23A . . 119.6 ?
    C22 C23 H23A . . 119.6 ?
    C23 C24 C25 . . 119.1(3) ?
    C23 C24 H24A . . 120.5 ?
    C25 C24 H24A . . 120.5 ?
    C26 C25 C24 . . 120.9(3) ?
    C26 C25 H25A . . 119.6 ?
    C24 C25 H25A . . 119.6 ?
    C25 C26 C21 . . 119.4(3) ?
    C25 C26 C27 . . 117.8(3) ?
    C21 C26 C27 . . 122.9(3) ?
    C28 C27 C26 . . 128.4(2) ?
    C28 C27 H27A . . 115.8 ?
    C26 C27 H27A . . 115.8 ?
    C27 C28 C29 . . 128.4(2) ?
    C27 C28 H28A . . 115.8 ?
    C29 C28 H28A . . 115.8 ?
    C30 C29 C34 . . 118.1(2) ?
    C30 C29 C28 . . 118.6(2) ?
    C34 C29 C28 . . 123.4(2) ?
    C31 C30 C29 . . 121.7(2) ?
    C31 C30 H30A . . 119.1 ?
    C29 C30 H30A . . 119.1 ?
    C32 C31 C30 . . 119.7(3) ?
    C32 C31 H31A . . 120.1 ?
    C30 C31 H31A . . 120.1 ?
    C31 C32 C33 . . 119.6(3) ?
    C31 C32 H32A . . 120.2 ?
    C33 C32 H32A . . 120.2 ?
    C32 C33 C34 . . 121.9(3) ?
    C32 C33 H33A . . 119.0 ?
    C34 C33 H33A . . 119.0 ?
    C33 C34 C29 . . 119.0(2) ?
    C33 C34 C35 . . 119.4(2) ?
    C29 C34 C35 . . 121.5(2) ?
    C36 C35 C34 . . 118.3(3) ?
    C36 C35 C21 . . 125.2(2) ?
    C34 C35 C21 . . 116.5(2) ?
    C35 C36 C37 . . 127.9(3) ?
    C35 C36 H36A . . 116.1 ?
    C37 C36 H36A . . 116.1 ?
    C38 C37 C36 . . 109.0(3) ?
    C38 C37 H37A . . 109.9 ?
    C36 C37 H37A . . 109.9 ?
    C38 C37 H37B . . 109.9 ?
    C36 C37 H37B . . 109.9 ?
    H37A C37 H37B . . 108.3 ?
    N2 C38 C37 . . 112.9(2) ?
    N2 C38 H38A . . 109.0 ?
    C37 C38 H38A . . 109.0 ?
    N2 C38 H38B . . 109.0 ?
    C37 C38 H38B . . 109.0 ?
    H38A C38 H38B . . 107.8 ?
    N2 C39 H39A . . 109.5 ?
    N2 C39 H39B . . 109.5 ?
    H39A C39 H39B . . 109.5 ?
    N2 C39 H39C . . 109.5 ?
    H39A C39 H39C . . 109.5 ?
    H39B C39 H39C . . 109.5 ?
    N2 C40 H40A . . 109.5 ?
    N2 C40 H40B . . 109.5 ?
    H40A C40 H40B . . 109.5 ?
    N2 C40 H40C . . 109.5 ?
    H40A C40 H40C . . 109.5 ?
    H40B C40 H40C . . 109.5 ?
loop_
    _geom_torsion_atom_site_label_1
    _geom_torsion_atom_site_label_2
    _geom_torsion_atom_site_label_3
    _geom_torsion_atom_site_label_4
    _geom_torsion_site_symmetry_1
    _geom_torsion_site_symmetry_2
    _geom_torsion_site_symmetry_3
    _geom_torsion_site_symmetry_4
    _geom_torsion
    _geom_torsion_publ_flag
    C6 C1 C2 C3 . . . . 1.5(4) ?
    C15 C1 C2 C3 . . . . -178.0(2) ?
    C1 C2 C3 C4 . . . . 1.7(5) ?
    C2 C3 C4 C5 . . . . -1.8(5) ?
    C3 C4 C5 C6 . . . . -1.4(5) ?
    C4 C5 C6 C1 . . . . 4.5(4) ?
    C4 C5 C6 C7 . . . . -174.3(3) ?
    C2 C1 C6 C5 . . . . -4.5(3) ?
    C15 C1 C6 C5 . . . . 175.0(2) ?
    C2 C1 C6 C7 . . . . 174.3(2) ?
    C15 C1 C6 C7 . . . . -6.3(3) ?
    C5 C6 C7 C8 . . . . 147.6(3) ?
    C1 C6 C7 C8 . . . . -31.2(4) ?
    C6 C7 C8 C9 . . . . 3.3(5) ?
    C7 C8 C9 C10 . . . . -151.7(3) ?
    C7 C8 C9 C14 . . . . 30.0(4) ?
    C14 C9 C10 C11 . . . . -0.5(5) ?
    C8 C9 C10 C11 . . . . -178.9(3) ?
    C9 C10 C11 C12 . . . . 1.3(6) ?
    C10 C11 C12 C13 . . . . -1.2(7) ?
    C11 C12 C13 C14 . . . . 0.2(6) ?
    C12 C13 C14 C9 . . . . 0.5(5) ?
    C12 C13 C14 C15 . . . . 177.8(3) ?
    C10 C9 C14 C13 . . . . -0.4(4) ?
    C8 C9 C14 C13 . . . . 177.8(3) ?
    C10 C9 C14 C15 . . . . -177.6(2) ?
    C8 C9 C14 C15 . . . . 0.7(4) ?
    C13 C14 C15 C16 . . . . -50.4(4) ?
    C9 C14 C15 C16 . . . . 126.7(3) ?
    C13 C14 C15 C1 . . . . 125.7(3) ?
    C9 C14 C15 C1 . . . . -57.2(3) ?
    C2 C1 C15 C16 . . . . 56.8(3) ?
    C6 C1 C15 C16 . . . . -122.7(3) ?
    C2 C1 C15 C14 . . . . -119.1(2) ?
    C6 C1 C15 C14 . . . . 61.4(3) ?
    C14 C15 C16 C17 . . . . 178.6(2) ?
    C1 C15 C16 C17 . . . . 2.9(4) ?
    C15 C16 C17 C18 . . . . 134.8(3) ?
    C20 N1 C18 C17 . . . . -73.1(2) ?
    C19 N1 C18 C17 . . . . 163.0(2) ?
    C16 C17 C18 N1 . . . . 173.04(19) ?
    C26 C21 C22 C23 . . . . -0.5(4) ?
    C35 C21 C22 C23 . . . . 179.8(3) ?
    C21 C22 C23 C24 . . . . -2.2(5) ?
    C22 C23 C24 C25 . . . . 1.7(5) ?
    C23 C24 C25 C26 . . . . 1.5(5) ?
    C24 C25 C26 C21 . . . . -4.2(4) ?
    C24 C25 C26 C27 . . . . 173.9(3) ?
    C22 C21 C26 C25 . . . . 3.7(4) ?
    C35 C21 C26 C25 . . . . -176.7(2) ?
    C22 C21 C26 C27 . . . . -174.4(3) ?
    C35 C21 C26 C27 . . . . 5.3(4) ?
    C25 C26 C27 C28 . . . . -146.9(3) ?
    C21 C26 C27 C28 . . . . 31.2(4) ?
    C26 C27 C28 C29 . . . . -2.0(5) ?
    C27 C28 C29 C30 . . . . 151.2(3) ?
    C27 C28 C29 C34 . . . . -30.4(4) ?
    C34 C29 C30 C31 . . . . 1.5(4) ?
    C28 C29 C30 C31 . . . . 180.0(2) ?
    C29 C30 C31 C32 . . . . -0.4(4) ?
    C30 C31 C32 C33 . . . . -0.8(5) ?
    C31 C32 C33 C34 . . . . 0.9(5) ?
    C32 C33 C34 C29 . . . . 0.1(5) ?
    C32 C33 C34 C35 . . . . -177.5(3) ?
    C30 C29 C34 C33 . . . . -1.3(4) ?
    C28 C29 C34 C33 . . . . -179.7(3) ?
    C30 C29 C34 C35 . . . . 176.2(2) ?
    C28 C29 C34 C35 . . . . -2.2(4) ?
    C33 C34 C35 C36 . . . . 55.9(4) ?
    C29 C34 C35 C36 . . . . -121.6(3) ?
    C33 C34 C35 C21 . . . . -123.1(3) ?
    C29 C34 C35 C21 . . . . 59.3(3) ?
    C22 C21 C35 C36 . . . . -61.0(4) ?
    C26 C21 C35 C36 . . . . 119.3(3) ?
    C22 C21 C35 C34 . . . . 118.0(3) ?
    C26 C21 C35 C34 . . . . -61.7(3) ?
    C34 C35 C36 C37 . . . . 178.0(3) ?
    C21 C35 C36 C37 . . . . -3.0(5) ?
    C35 C36 C37 C38 . . . . 122.6(3) ?
    C39 N2 C38 C37 . . . . -61.3(3) ?
    C40 N2 C38 C37 . . . . 173.7(3) ?
    C36 C37 C38 N2 . . . . -179.8(3) ?
loop_
    _geom_hbond_atom_site_label_D
    _geom_hbond_atom_site_label_H
    _geom_hbond_atom_site_label_A
    _geom_hbond_site_symmetry_A
    _geom_hbond_distance_DH
    _geom_hbond_distance_HA
    _geom_hbond_distance_DA
    _geom_hbond_angle_DHA
    N1 H1N Cl1 . 0.869(17) 2.153(18) 3.018(2) 174(2)
    N2 H2N Cl2 . 0.867(17) 2.124(18) 2.991(2) 178(3)
    C19 H19B Cl2 1_556 0.98 2.83 3.702(3) 149
    C20 H20B Cl2 1_556 0.98 2.72 3.621(3) 153
    C38 H38B Cl1 . 0.99 2.69 3.610(3) 155
