# Supplementary material for: Cyclo­benzaprinium chloride
Source: Acta Crystallogr Sect E Struct Rep Online. 2011 Jun 30;67(Pt 7):o1846. doi: 10.1107/S1600536811024676 (PMC3151785; doi:10.1107/S1600536811024676)
Supplement: Supplementary file 2 [file e-67-o1846-Isup2.hkl]

# 
# h,k,l, Fc-squared, Fo-squared, sigma(Fo-squared) and status flag 
# 
data_I
_shelx_title ' HSY1075 in I4(1)/a' 
_shelx_refln_list_code          4 
_shelx_F_calc_maximum      900.10 
_exptl_crystal_F_000      5312.00 
_reflns_d_resolution_high  0.7600 
 
loop_ 
 _symmetry_equiv_pos_as_xyz 
 'x, y, z' 
 '-x+1/2, -y, z+1/2' 
 '-y+3/4, x+1/4, z+1/4' 
 'y+3/4, -x+3/4, z+3/4' 
 'x+1/2, y+1/2, z+1/2' 
 '-x+1, -y+1/2, z+1' 
 '-y+5/4, x+3/4, z+3/4' 
 'y+5/4, -x+5/4, z+5/4' 
 '-x, -y, -z' 
 'x-1/2, y, -z-1/2' 
 'y-3/4, -x-1/4, -z-1/4' 
 '-y-3/4, x-3/4, -z-3/4' 
 '-x+1/2, -y+1/2, -z+1/2' 
 'x, y+1/2, -z' 
 'y-1/4, -x+1/4, -z+1/4' 
 '-y-1/4, x-1/4, -z-1/4' 
 
_cell_length_a    32.0959 
_cell_length_b    32.0959 
_cell_length_c    13.7578 
_cell_angle_alpha  90.000 
_cell_angle_beta   90.000 
_cell_angle_gamma  90.000 
 
_shelx_F_squared_multiplier     1.000 
 
loop_ 
 _refln_index_h 
 _refln_index_k 
 _refln_index_l 
 _refln_F_squared_calc 
 _refln_F_squared_meas 
 _refln_F_squared_sigma 
 _refln_observed_status 
   4   4   0    19013.82    14985.89    194.20 o 
  -4   6   0   101802.09   116847.20    484.02 o 
  -2   6   0   158886.67   142780.03    643.21 o 
   0   6   0   489935.59   474053.25   5043.89 o 
   2   6   0   507159.97   492157.78   3050.05 o 
   4   6   0    52120.84    61261.14    383.16 o 
   6   6   0   279097.41   295392.34   2556.24 o 
  -6   8   0   810182.00   788462.31   5275.92 o 
  -4   8   0     7412.52     7877.17     99.44 o 
  -2   8   0     4618.85     2636.65     68.14 o 
   0   8   0   413480.50   390773.00   1020.85 o 
   2   8   0   189982.89   184009.39    781.31 o 
   4   8   0   135475.97   149322.69   1054.07 o 
   6   8   0   127824.84   124839.99    820.63 o 
   8   8   0    32839.52    31970.15    260.74 o 
  -8  10   0    30706.44    28642.66    262.88 o 
  -6  10   0    36808.98    37485.66    250.37 o 
  -4  10   0    13806.26    11710.45    133.46 o 
  -2  10   0     1896.01     2629.80     86.71 o 
   0  10   0    14139.05    12098.29    185.35 o 
   2  10   0    20560.50    24066.78    200.61 o 
   4  10   0        3.42      167.44     25.53 o 
   6  10   0     8392.03     8441.99    148.48 o 
   8  10   0     3004.73     2473.66     75.00 o 
  10  10   0    72127.04    62223.99    410.90 o 
 -10  12   0     1588.55      870.42     49.78 o 
  -8  12   0      320.22       83.99     15.63 o 
  -6  12   0    43604.66    39647.35    277.77 o 
  -4  12   0    12994.08    16274.47    180.33 o 
  -2  12   0    23061.23    26147.75    257.54 o 
   0  12   0    16994.53    16092.80    165.50 o 
   2  12   0     8799.50     9630.68    149.11 o 
   4  12   0    42694.84    40098.68    368.42 o 
   6  12   0     1278.65     1080.10     64.14 o 
   8  12   0    70222.77    70571.95    391.10 o 
  10  12   0       27.62       44.90     16.28 o 
  12  12   0    12516.67    12278.31    199.90 o 
 -12  14   0   138878.83   141780.88    713.71 o 
 -10  14   0      784.03     1418.66     68.24 o 
  -8  14   0     1052.27      968.44     52.61 o 
  -6  14   0   119098.53   119245.86    510.53 o 
  -4  14   0    63133.30    56646.29    338.18 o 
  -2  14   0      127.30      310.88     26.16 o 
   0  14   0    54175.41    52004.30    446.80 o 
   2  14   0     8929.54     9011.51    149.22 o 
   4  14   0     1565.96     1505.32     57.65 o 
   6  14   0   105563.30   101606.35    651.41 o 
   8  14   0    15861.42    11696.03    228.49 o 
  10  14   0    15888.75    15556.16    312.04 o 
  12  14   0       76.00       65.75     19.58 o 
  14  14   0     5400.43     4739.73    129.02 o 
 -14  16   0        3.42       61.31     19.42 o 
 -12  16   0    26411.06    29555.59    337.73 o 
 -10  16   0    11769.89    11121.83    195.83 o 
  -8  16   0      381.72      537.71     41.78 o 
  -6  16   0    46164.31    45072.46    331.60 o 
  -4  16   0    44839.34    41454.17    307.00 o 
  -2  16   0     1924.92     2802.27     81.72 o 
   0  16   0     9466.82     9919.92    151.79 o 
   2  16   0     9297.46     8390.24    154.56 o 
   4  16   0     2778.21     3179.16     90.26 o 
   6  16   0       76.50        2.25     20.12 o 
   8  16   0    13384.41    17052.38    290.97 o 
  10  16   0     1278.17     1498.57     91.86 o 
  12  16   0    58841.90    62658.38    647.53 o 
  14  16   0     3769.20     3499.32    112.65 o 
  16  16   0     1085.27     1485.98     72.50 o 
 -16  18   0      253.20      397.83     42.65 o 
 -14  18   0      497.72      440.36     44.20 o 
 -12  18   0     3212.29     4734.64    140.17 o 
 -10  18   0     1362.15     1130.97     65.13 o 
  -8  18   0     2065.09     2461.88     90.66 o 
  -6  18   0     7199.62     7892.65    145.52 o 
  -4  18   0      730.90      622.58     36.34 o 
  -2  18   0      162.27       82.05     15.33 o 
   0  18   0    16700.76    16940.32    403.12 o 
   2  18   0    33307.39    32996.18    326.20 o 
   4  18   0    12678.52    13987.99    263.99 o 
   6  18   0     1501.72     1338.37     77.49 o 
   8  18   0     3236.97     3261.79    123.64 o 
  10  18   0    11294.79    11195.47    235.62 o 
  12  18   0    32917.60    33245.27    414.52 o 
  14  18   0     3500.34     3474.21    138.74 o 
  16  18   0    34739.06    37806.12    396.12 o 
  18  18   0     7659.64     6876.01    174.24 o 
 -18  20   0     7116.81     7725.75    193.18 o 
 -16  20   0      503.71      480.91     47.33 o 
 -14  20   0      258.29      279.19     38.99 o 
 -12  20   0    22306.75    22289.99    309.74 o 
 -10  20   0      919.85      802.43     56.55 o 
  -8  20   0      521.86      636.15     49.43 o 
  -6  20   0    12798.39    13925.44    200.25 o 
  -4  20   0     8847.16     9036.60    158.02 o 
  -2  20   0     1604.61     1695.83     69.49 o 
   0  20   0        2.33       41.06     15.15 o 
   2  20   0    27925.80    25971.40    335.04 o 
   4  20   0     2333.32     2038.23    106.25 o 
   6  20   0      405.63      487.62     49.01 o 
   8  20   0     9277.02     9328.29    220.47 o 
  10  20   0    38136.02    36475.77    442.37 o 
  12  20   0     1841.84     1866.58    105.87 o 
  14  20   0     5902.75     5976.32    186.30 o 
  16  20   0    17130.85    16463.63    318.84 o 
  18  20   0    14776.01    16228.61    323.88 o 
  20  20   0     6403.45     6146.22    202.22 o 
 -20  22   0       89.66       65.67     53.42 o 
 -18  22   0    20519.55    22427.73    381.63 o 
 -16  22   0     4880.12     4445.59    169.38 o 
 -14  22   0     3003.09     3276.13    154.20 o 
 -12  22   0    45190.44    47978.12    569.32 o 
 -10  22   0     2011.21     2373.31     98.35 o 
  -8  22   0      559.22      580.66     47.40 o 
  -6  22   0    23073.13    24747.65    275.98 o 
  -4  22   0    10197.46    10479.07    185.64 o 
  -2  22   0     1669.71     1558.98     70.54 o 
   0  22   0    10332.20     9525.79    199.99 o 
   2  22   0     4027.90     4029.15    139.28 o 
   4  22   0     2594.54     2723.75    130.62 o 
   6  22   0      535.73      721.64     63.25 o 
   8  22   0     4961.94     5336.64    175.04 o 
  10  22   0     2047.07     2612.54    125.29 o 
  12  22   0       34.78       57.84     29.51 o 
  14  22   0     1084.93     1157.57     87.23 o 
  16  22   0    10323.62    10272.12    264.08 o 
  18  22   0     1643.87     1965.25    118.84 o 
  20  22   0      456.07      545.60     73.47 o 
  22  22   0      229.10      158.19     42.31 o 
 -22  24   0     2131.82     2219.20    173.49 o 
 -20  24   0       18.45       79.81     49.22 o 
 -18  24   0     2941.98     3498.30    181.60 o 
 -16  24   0      475.51      594.70     69.90 o 
 -14  24   0     1604.15     1446.52    104.53 o 
 -12  24   0     3345.89     3017.93    151.39 o 
 -10  24   0     1020.06     1164.73     91.61 o 
  -8  24   0     1142.41     1243.05     88.21 o 
  -6  24   0     8971.26     8651.51    205.43 o 
  -4  24   0       20.78       67.14     27.33 o 
  -2  24   0     4158.52     3980.75    117.10 o 
   0  24   0      691.10      793.43     61.06 o 
   2  24   0     3382.55     3447.66    167.52 o 
   4  24   0    17554.91    17130.82    338.50 o 
   6  24   0       15.50       56.57     21.49 o 
   8  24   0       76.04       42.38     31.91 o 
  10  24   0     7006.06     6649.88    204.05 o 
  12  24   0     3183.89     3750.88    158.92 o 
  14  24   0     5055.72     5588.60    198.10 o 
  16  24   0    10273.60    11113.75    284.05 o 
  18  24   0     6280.37     6738.35    226.35 o 
  20  24   0      183.48      220.50     52.35 o 
  22  24   0     2890.73     3262.86    189.05 o 
  24  24   0      255.26      102.73     33.67 o 
 -24  26   0      102.71      166.38     46.52 o 
 -22  26   0      220.20      375.83     75.68 o 
 -20  26   0       74.31       71.29     45.79 o 
 -18  26   0     3435.37     3654.69    193.86 o 
 -16  26   0     1021.60     1139.26     96.36 o 
 -14  26   0     5427.82     5116.32    208.17 o 
 -12  26   0      591.10      518.03     65.71 o 
 -10  26   0     8338.57     7941.44    243.46 o 
  -8  26   0     5528.51     6474.68    213.34 o 
  -6  26   0     4721.31     5228.10    224.30 o 
  -4  26   0       68.82       68.98     33.86 o 
  -2  26   0     5936.44     5900.34    246.65 o 
   0  26   0     2325.22     2810.95    141.45 o 
   2  26   0      551.52      673.97     71.42 o 
   4  26   0       43.16      143.50     32.92 o 
   6  26   0      187.83      253.33     39.64 o 
   8  26   0     2580.41     2925.87    143.38 o 
  10  26   0    54857.66    58553.96    628.03 o 
  12  26   0     4590.89     5126.51    193.57 o 
  14  26   0     1041.84     1152.44     97.30 o 
  16  26   0     1734.22     2013.78    126.84 o 
  18  26   0      997.21     1169.68     97.21 o 
  20  26   0     1164.97     1553.83    131.42 o 
  22  26   0        0.11       73.34     34.24 o 
  24  26   0     1060.36      890.41    119.02 o 
  26  26   0       68.11      173.15     73.99 o 
 -26  28   0      325.37      461.80     93.05 o 
 -24  28   0     3256.14     3745.68    245.23 o 
 -22  28   0      131.82       79.87     45.08 o 
 -20  28   0      668.55      667.73     96.33 o 
 -18  28   0       44.19      209.74     56.88 o 
 -16  28   0      106.55      212.84     51.57 o 
 -14  28   0     4279.95     3955.76    187.22 o 
 -12  28   0     2188.80     1888.88    152.26 o 
 -10  28   0     4810.78     5486.18    246.37 o 
  -8  28   0    11728.82    13524.17    380.43 o 
  -6  28   0     8576.20     9835.26    318.78 o 
  -4  28   0     2034.11     1674.71    128.46 o 
  -2  28   0     6234.47     6498.42    267.25 o 
   0  28   0     1830.54     2298.02    162.25 o 
   2  28   0    25507.26    27373.91    481.29 o 
   4  28   0    10537.24    10202.81    288.45 o 
   6  28   0      186.97      525.57     67.13 o 
   8  28   0      108.62      112.33     40.08 o 
  10  28   0      470.60      808.68     79.74 o 
  12  28   0      515.26      489.00     65.16 o 
  14  28   0     3760.84     3916.57    177.69 o 
  16  28   0     1231.52     1419.07    112.83 o 
  18  28   0      229.26      279.05     53.80 o 
  20  28   0     1598.21     1786.33    149.71 o 
  22  28   0     2389.93     2407.54    175.70 o 
  24  28   0        5.26       63.03     48.41 o 
  26  28   0     1461.82     1416.34    160.24 o 
  28  28   0       43.88       59.51     66.47 o 
 -28  30   0      106.33      242.36    153.50 o 
 -26  30   0      236.48      387.71     89.57 o 
 -24  30   0     1494.85     1941.95    181.66 o 
 -22  30   0      685.87      999.41    125.42 o 
 -20  30   0        7.87      101.05     64.42 o 
 -18  30   0     3958.75     4542.68    300.14 o 
 -16  30   0     2690.71     3019.21    182.52 o 
 -14  30   0     2946.84     2695.49    187.98 o 
 -12  30   0     2021.76     2517.88    176.27 o 
 -10  30   0      132.05      229.36     54.21 o 
  -8  30   0       47.71       86.17     46.74 o 
  -6  30   0      740.09      531.15     76.80 o 
  -4  30   0      154.80      226.90     74.10 o 
  -2  30   0     4101.22     3900.58    215.74 o 
   0  30   0      100.84      119.40     48.31 o 
   2  30   0     2679.45     2771.08    161.96 o 
   4  30   0      597.26      417.99     65.84 o 
   6  30   0      100.42      338.37     73.10 o 
   8  30   0     1091.75     1374.82    130.05 o 
  10  30   0     1032.10     1116.49     95.84 o 
  12  30   0     6517.87     6587.83    233.53 o 
  14  30   0     2977.79     3558.97    176.99 o 
  16  30   0        9.04       69.30     37.15 o 
  18  30   0      602.55      570.15     75.92 o 
  20  30   0      266.57      249.17     64.01 o 
  22  30   0      532.36      498.84     78.69 o 
  24  30   0     2223.72     2485.84    206.34 o 
  26  30   0       40.12       46.12     54.32 o 
  28  30   0      193.97      291.18     85.65 o 
 -26  32   0      256.05      188.51    125.22 o 
 -24  32   0       85.80       91.78    105.02 o 
 -22  32   0     1547.86     1620.84    193.63 o 
 -20  32   0        5.04      108.93     51.95 o 
 -18  32   0      202.72      344.70     99.16 o 
 -16  32   0       29.14       15.53     51.49 o 
 -14  32   0      140.34      294.07     75.81 o 
 -12  32   0     3361.10     3857.05    228.92 o 
 -10  32   0      260.53      370.16     76.64 o 
  -8  32   0       72.16      249.94     72.34 o 
  -6  32   0     2373.80     2242.40    203.08 o 
  -4  32   0       41.67       72.71     53.78 o 
  -2  32   0      387.14      614.81    106.47 o 
   0  32   0      108.18      115.46     41.49 o 
   2  32   0     2248.70     2277.12    149.31 o 
   4  32   0     2323.77     2345.96    151.97 o 
   6  32   0      284.69      174.94     36.87 o 
   8  32   0      514.69      381.41     71.27 o 
  10  32   0     2004.32     2290.95    179.39 o 
  12  32   0      170.76      184.08     55.35 o 
  14  32   0     1121.24     1213.01    122.87 o 
  16  32   0      338.47      477.89     69.62 o 
  18  32   0      659.67      908.26    106.90 o 
  20  32   0       19.06       40.33     59.78 o 
  22  32   0      459.67      528.05     91.03 o 
  24  32   0      412.48      453.44     97.74 o 
  26  32   0       55.11       34.61     49.11 o 
 -24  34   0      340.82      186.49    133.30 o 
 -22  34   0       25.45       74.06    100.99 o 
 -20  34   0      509.51      759.24    159.95 o 
 -18  34   0       25.93      140.99     88.41 o 
 -16  34   0       26.16       11.43     47.77 o 
 -14  34   0      141.43      180.01     56.86 o 
 -12  34   0      206.72      257.27     79.78 o 
 -10  34   0       47.65      101.30     67.53 o 
  -8  34   0      884.38      731.12    127.10 o 
  -6  34   0       77.96      139.88     72.77 o 
  -4  34   0       92.93      104.53     83.90 o 
  -2  34   0       56.79       36.47     34.38 o 
   0  34   0      119.17       94.59     43.49 o 
   2  34   0     2889.75     3041.93    202.79 o 
   4  34   0     1228.76     1076.91    111.98 o 
   6  34   0     1007.54      679.68     89.14 o 
   8  34   0        8.73       97.67     40.99 o 
  10  34   0     1147.19     1775.45    164.47 o 
  12  34   0      154.15      123.02     53.11 o 
  14  34   0      218.85      166.60     50.48 o 
  16  34   0      453.14      475.19     83.71 o 
  18  34   0      155.79      158.62     49.83 o 
  20  34   0        9.82       30.38     61.02 o 
  22  34   0       97.30      196.54     75.14 o 
  24  34   0       11.81      102.72     59.73 o 
 -22  36   0      199.24      313.80    108.09 o 
 -20  36   0        1.56      118.24    109.06 o 
 -18  36   0      251.87      115.80    100.99 o 
 -16  36   0     1753.65     2169.53    281.69 o 
 -14  36   0      252.04      415.20     89.26 o 
 -12  36   0      410.38      562.35    111.22 o 
 -10  36   0      302.43      711.31    130.43 o 
  -8  36   0      786.76      692.88    128.99 o 
  -6  36   0      852.37     1189.40    159.53 o 
  -4  36   0      264.46      346.03     95.30 o 
  -2  36   0      221.93      195.14     66.37 o 
   0  36   0     1859.64     2552.80    193.05 o 
   2  36   0      762.56      952.32    123.24 o 
   4  36   0        8.12       42.70     56.57 o 
   6  36   0      108.14      302.22     78.17 o 
   8  36   0      350.83      448.89     77.13 o 
  10  36   0      479.15      361.46     82.20 o 
  12  36   0      101.47      319.89     81.95 o 
  14  36   0      216.29      199.36     64.13 o 
  16  36   0      150.85      252.03     71.07 o 
  18  36   0       20.47       21.85     43.42 o 
  20  36   0     1015.16     1298.48    187.86 o 
  22  36   0      178.85      258.52    108.54 o 
 -18  38   0      267.65      500.25    145.59 o 
 -16  38   0      736.57      961.03    195.54 o 
 -14  38   0       32.27       18.53     53.61 o 
 -12  38   0       59.76      -36.20     50.91 o 
 -10  38   0       95.86      -30.15     54.60 o 
  -8  38   0      172.70      158.78     70.50 o 
  -6  38   0      689.61      843.75    147.25 o 
  -4  38   0      119.02      227.25     89.63 o 
  -2  38   0       34.27       10.03     58.57 o 
   0  38   0      758.12      727.11    131.87 o 
   2  38   0     1070.11     1298.18    172.93 o 
   4  38   0        0.24       41.27     48.98 o 
   6  38   0        8.71       31.22     35.14 o 
   8  38   0      174.60      412.41     98.53 o 
  10  38   0      455.07      549.24    114.29 o 
  12  38   0      269.90      446.82    107.22 o 
  14  38   0        9.15      152.15     68.55 o 
  16  38   0       64.44      149.71     78.72 o 
  18  38   0       12.37        1.90     49.22 o 
 -12  40   0       62.33        0.45     66.18 o 
 -10  40   0      211.53      152.98     53.54 o 
  -8  40   0       27.57       18.05     58.18 o 
  -6  40   0       26.11       93.34     75.59 o 
  -4  40   0     1083.45     1064.12    163.52 o 
  -2  40   0     1642.72     1644.63    206.32 o 
   0  40   0     1265.83     1339.54    182.72 o 
   2  40   0        0.15      118.97     75.32 o 
   4  40   0       65.12        8.44     49.49 o 
   6  40   0      290.77      310.85    100.70 o 
   8  40   0       58.92       51.31     58.60 o 
  10  40   0       64.69      113.74    106.49 o 
  12  40   0      438.04      749.09    137.63 o 
  -4  42   0        9.48      -12.34     59.45 o 
  -2  42   0       10.76       22.75     46.06 o 
   0  42   0       62.46      107.86     62.98 o 
   2  42   0      381.31      586.78    126.85 o 
   4  42   0       25.99      133.17     88.41 o 
  -3   4   1     3360.02     1496.78     46.80 o 
  -1   4   1    92840.77    82613.86    605.91 o 
   1   4   1    52175.91    55881.09    452.41 o 
   3   4   1    99499.71    88966.60    971.60 o 
  -4   5   1    77685.23    79547.74    251.91 o 
  -2   5   1     1485.68     2506.90     43.19 o 
   0   5   1     1633.01      773.24     45.70 o 
   2   5   1    23203.00    27502.59    138.31 o 
   4   5   1    51951.65    47356.80    186.83 o 
  -5   6   1    54457.25    60186.21    256.12 o 
  -3   6   1    57202.95    66386.40    208.26 o 
  -1   6   1    97316.19    92426.48    285.02 o 
   1   6   1   116892.23   124711.75    863.06 o 
   3   6   1    22348.82    20220.14    138.27 o 
   5   6   1    60362.26    62623.98    292.15 o 
  -6   7   1     3221.50     2289.43     42.10 o 
  -4   7   1   113686.97   121856.12    617.65 o 
  -2   7   1    66431.76    66438.16    299.67 o 
   0   7   1   121437.77   125977.36   1116.96 o 
   2   7   1   189349.84   181456.70    786.36 o 
   4   7   1     4155.21     5460.37     77.86 o 
   6   7   1   137150.55   139966.30    586.74 o 
  -7   8   1    24074.15    23894.28    140.72 o 
  -5   8   1      267.43      110.87     13.96 o 
  -3   8   1    26170.03    22443.36    275.38 o 
  -1   8   1    36787.88    37205.80    206.65 o 
   1   8   1     3413.76     4396.42     57.36 o 
   3   8   1     4286.82     4180.43     61.96 o 
   5   8   1     6397.98     5590.76     73.58 o 
   7   8   1     5741.30     8778.27     96.33 o 
  -8   9   1    22464.33    26382.08    156.76 o 
  -6   9   1     3578.96     2747.00     49.70 o 
  -4   9   1    38777.57    43509.70    214.89 o 
  -2   9   1    15787.47    14525.48    119.62 o 
   0   9   1     4142.88     5487.78    115.08 o 
   2   9   1     5463.39     4367.92     62.07 o 
   4   9   1    12145.68     9450.67    100.84 o 
   6   9   1     1395.49      955.55     32.96 o 
   8   9   1     1264.26     1206.89     37.93 o 
  -9  10   1    61754.32    67145.71    273.63 o 
  -7  10   1     1536.30     1470.99     45.53 o 
  -5  10   1     3655.22     2949.86     57.95 o 
  -3  10   1     5235.26     5363.20     80.49 o 
  -1  10   1    11878.67    11868.28    102.11 o 
   1  10   1     3274.05     4674.98     69.46 o 
   3  10   1     1585.52     1554.59     38.26 o 
   5  10   1     2757.85     2349.36     65.04 o 
   7  10   1    51276.77    48391.57    317.79 o 
   9  10   1      250.27      198.89     33.34 o 
 -10  11   1     2235.55     1745.27     46.61 o 
  -8  11   1     1861.06     1770.82     44.94 o 
  -6  11   1    21761.26    21801.64    146.47 o 
  -4  11   1    20124.71    22519.33    158.41 o 
  -2  11   1     1664.51     1250.53     36.88 o 
   0  11   1     1964.08     1230.79     33.90 o 
   2  11   1     5595.09     6568.03     85.22 o 
   4  11   1      577.03     1391.63    173.36 o 
   6  11   1     8033.18     9224.08    105.80 o 
   8  11   1    40598.30    36992.84    231.85 o 
  10  11   1     6486.14     7920.87    106.89 o 
 -11  12   1     5082.16     6005.46     88.34 o 
  -9  12   1    54643.45    53874.12    252.10 o 
  -7  12   1       95.40       48.01     10.19 o 
  -5  12   1     3169.30     3010.26     62.61 o 
  -3  12   1     7161.55     7147.78     93.73 o 
  -1  12   1     3021.55     3088.40     53.55 o 
   1  12   1     5633.95     7677.23    102.58 o 
   3  12   1    22528.23    22873.96    182.31 o 
   5  12   1     4488.38     6662.92     88.13 o 
   7  12   1      961.37      457.44     27.56 o 
   9  12   1     2023.38     2103.60     58.96 o 
  11  12   1    23978.87    24226.35    202.55 o 
 -12  13   1    17317.69    17419.41    174.35 o 
 -10  13   1    52675.91    58778.00    273.61 o 
  -8  13   1     2919.14     3711.66     68.29 o 
  -6  13   1    11432.35    11991.11    129.82 o 
  -4  13   1      736.02     1168.27     39.17 o 
  -2  13   1     3341.47     2599.82     56.62 o 
   0  13   1      291.66      648.98     25.02 o 
   2  13   1    15787.26    15806.26    142.52 o 
   4  13   1    12300.15    10989.38    119.58 o 
   6  13   1    15262.27    17330.44    146.89 o 
   8  13   1      204.47       76.59     18.29 o 
  10  13   1     9316.20     8852.68    124.83 o 
  12  13   1    24837.51    23660.02    201.78 o 
 -13  14   1     6256.68     5922.77    105.68 o 
 -11  14   1     8826.69     8757.34    109.78 o 
  -9  14   1      544.11      567.84     29.13 o 
  -7  14   1      230.23      112.57     11.72 o 
  -5  14   1     6786.62     7865.66    103.10 o 
  -3  14   1     8137.78     8760.94    110.17 o 
  -1  14   1      764.44     1043.01     45.31 o 
   1  14   1     6215.60     6462.23     88.69 o 
   3  14   1       62.38      183.47     16.85 o 
   5  14   1     1597.89     2043.26     53.19 o 
   7  14   1     1107.87     1099.80     44.64 o 
   9  14   1      464.15      466.40     28.54 o 
  11  14   1     3246.16     3220.72     79.13 o 
  13  14   1       77.89       41.78     18.00 o 
 -14  15   1      350.08      500.04     32.98 o 
 -12  15   1        7.45       44.46     12.09 o 
 -10  15   1    10371.50    10796.81    122.94 o 
  -8  15   1    18441.35    18495.53    165.14 o 
  -6  15   1      225.24      126.50     11.71 o 
  -4  15   1    43790.08    43698.66    283.33 o 
  -2  15   1     5712.09     5272.21     84.99 o 
   0  15   1      243.04      359.06     21.38 o 
   2  15   1     1317.57     1183.06     38.44 o 
   4  15   1    19908.75    21229.68    178.66 o 
   6  15   1       55.64       17.35     12.15 o 
   8  15   1     8617.84     8882.39    132.06 o 
  10  15   1     6236.06     5617.86    132.38 o 
  12  15   1     2428.73     2943.04     79.85 o 
  14  15   1    12388.37    11497.24    162.57 o 
 -15  16   1     1469.47     2133.44     69.91 o 
 -13  16   1     4365.44     4752.55     98.92 o 
 -11  16   1     1045.49      952.77     38.55 o 
  -9  16   1      463.65      303.12     21.06 o 
  -7  16   1     3916.19     4147.00     70.96 o 
  -5  16   1     5537.06     6447.04     99.65 o 
  -3  16   1     1422.70     1333.52     38.49 o 
  -1  16   1       72.99      274.61     20.57 o 
   1  16   1    32235.55    33537.84    216.32 o 
   3  16   1        0.69       23.78      9.50 o 
   5  16   1       14.94       20.54     10.02 o 
   7  16   1    17885.95    17133.09    196.12 o 
   9  16   1     5949.25     6404.74    117.29 o 
  11  16   1    10925.84    10295.88    140.50 o 
  13  16   1     7360.14     7870.27    133.23 o 
  15  16   1    15601.93    16662.06    195.81 o 
 -16  17   1       62.28      108.42     29.55 o 
 -14  17   1     3674.36     4297.50     94.71 o 
 -12  17   1     1020.63      768.35     39.60 o 
 -10  17   1      993.67     1330.05     45.94 o 
  -8  17   1     1292.87      841.74     34.20 o 
  -6  17   1      461.64      298.61     22.76 o 
  -4  17   1      396.16      209.51     27.42 o 
  -2  17   1     3618.96     3478.18     80.97 o 
   0  17   1    11589.40    10757.50    155.85 o 
   2  17   1      168.62      205.36     18.70 o 
   4  17   1      561.38      573.97     27.36 o 
   6  17   1       13.41       60.36     11.67 o 
   8  17   1      965.24     1484.72     61.23 o 
  10  17   1     4628.41     4441.06    100.65 o 
  12  17   1     7110.73     6570.58    111.09 o 
  14  17   1     2304.50     2322.64     71.34 o 
  16  17   1       37.09      104.79     20.82 o 
 -17  18   1    16918.38    16775.97    197.34 o 
 -15  18   1       50.46      198.41     22.51 o 
 -13  18   1     7131.75     6926.68    115.15 o 
 -11  18   1      578.43      775.25     34.21 o 
  -9  18   1      414.62      369.22     23.84 o 
  -7  18   1     2766.43     2794.33     59.68 o 
  -5  18   1       57.52      155.24     17.99 o 
  -3  18   1    18116.22    18212.52    287.25 o 
  -1  18   1        2.47       36.80     13.58 o 
   1  18   1     9828.19     9976.80    125.64 o 
   3  18   1      208.80      224.46     16.88 o 
   5  18   1       73.86       63.34     11.14 o 
   7  18   1    12139.27    12676.55    176.34 o 
   9  18   1      107.51      131.31     26.49 o 
  11  18   1        1.95       13.92     17.46 o 
  13  18   1      175.34      123.75     22.95 o 
  15  18   1     1474.93     1440.85     56.07 o 
  17  18   1    13800.22    13456.54    176.01 o 
 -18  19   1      569.49      814.55     57.14 o 
 -16  19   1    13871.93    14634.14    184.12 o 
 -14  19   1     5537.72     5673.55    110.89 o 
 -12  19   1     3116.30     3330.02     79.07 o 
 -10  19   1      212.01      328.25     23.01 o 
  -8  19   1     7224.67     7503.98    101.63 o 
  -6  19   1     2702.48     2573.67     70.24 o 
  -4  19   1      280.84      384.33     27.66 o 
  -2  19   1     4755.78     4861.42    106.16 o 
   0  19   1     4569.57     5149.39     86.28 o 
   2  19   1     7385.24     7753.71    107.08 o 
   4  19   1     5152.73     4903.66    132.62 o 
   6  19   1      972.05      893.71     40.18 o 
   8  19   1     1299.28     1216.79     57.56 o 
  10  19   1     1501.75     1846.46     68.54 o 
  12  19   1      101.64       66.82     18.14 o 
  14  19   1     4061.01     3470.11    126.85 o 
  16  19   1     2306.82     1960.97     73.83 o 
  18  19   1      121.16      197.43     26.59 o 
 -19  20   1     1645.28     2082.16     87.51 o 
 -17  20   1     2796.89     2951.03     94.04 o 
 -15  20   1      724.07      829.55     47.57 o 
 -13  20   1      162.31      185.70     20.64 o 
 -11  20   1     5434.14     4767.06     90.15 o 
  -9  20   1     3645.88     3004.22     68.16 o 
  -7  20   1     1053.99     1243.60     50.54 o 
  -5  20   1     4102.09     3937.67     86.83 o 
  -3  20   1      614.69      833.43     42.25 o 
  -1  20   1     1875.82     2083.30     58.06 o 
   1  20   1     1763.06     2402.76     62.07 o 
   3  20   1       43.42       28.31      9.13 o 
   5  20   1     2818.26     2350.60     68.03 o 
   7  20   1      554.91      469.82     27.88 o 
   9  20   1        8.92       20.56     16.36 o 
  11  20   1     4858.68     4767.20    114.63 o 
  13  20   1      133.32      198.20     22.46 o 
  15  20   1     1011.54      956.21     53.36 o 
  17  20   1     4436.89     4371.30    112.79 o 
  19  20   1     1361.80     1193.15     63.00 o 
 -20  21   1     1305.88     1406.03     74.90 o 
 -18  21   1      280.41      229.31     30.22 o 
 -16  21   1    10164.25    11258.35    180.55 o 
 -14  21   1     3936.21     4699.59    110.30 o 
 -12  21   1      278.81      234.39     25.01 o 
 -10  21   1    11468.90    11618.14    164.15 o 
  -8  21   1     5679.64     6328.09    118.16 o 
  -6  21   1      325.14      371.29     28.49 o 
  -4  21   1     3938.83     3467.43    149.11 o 
  -2  21   1    10495.38    10858.92    162.61 o 
   0  21   1     2192.48     1958.51     91.50 o 
   2  21   1     4161.34     3748.52     78.66 o 
   4  21   1     8179.18     7949.59    150.61 o 
   6  21   1     4651.16     5331.47    102.65 o 
   8  21   1        0.57       61.41     18.20 o 
  10  21   1     2344.65     3476.76     99.85 o 
  12  21   1     6300.87     7203.11    147.19 o 
  14  21   1       22.81       32.62     16.02 o 
  16  21   1       45.27      148.28     23.55 o 
  18  21   1     1044.41     1229.92     63.66 o 
  20  21   1      181.99      242.88     35.17 o 
 -21  22   1      100.18       67.80     25.64 o 
 -19  22   1     2258.50     2211.67    101.03 o 
 -17  22   1      635.21      869.09     57.31 o 
 -15  22   1     2696.62     2593.81     90.50 o 
 -13  22   1      208.94      215.07     27.29 o 
 -11  22   1     2711.49     3048.16     92.03 o 
  -9  22   1      161.42      177.82     19.52 o 
  -7  22   1      418.76      530.56     34.34 o 
  -5  22   1     1704.18     1829.80     61.73 o 
  -3  22   1     2974.77     2952.49     68.38 o 
  -1  22   1     7207.77     7501.73    114.53 o 
   1  22   1      161.62       93.08     15.14 o 
   3  22   1      104.96       86.67     11.89 o 
   5  22   1      387.62      279.33     24.83 o 
   7  22   1     4481.26     4393.92    114.07 o 
   9  22   1     8064.68     8600.72    156.14 o 
  11  22   1       11.89       79.74     25.43 o 
  13  22   1      620.10      678.62     47.36 o 
  15  22   1    12432.09    12801.08    204.88 o 
  17  22   1        5.62       69.23     25.36 o 
  19  22   1     4921.83     5048.40    143.65 o 
  21  22   1      833.06     1121.85     80.02 o 
 -22  23   1     2651.73     2762.33    128.34 o 
 -20  23   1      219.86      301.09     39.73 o 
 -18  23   1      529.54      511.54     51.65 o 
 -16  23   1     1539.83     1415.15     73.08 o 
 -14  23   1      385.01      400.39     41.21 o 
 -12  23   1     1260.71     1297.78     59.79 o 
 -10  23   1     4272.23     4441.31    104.80 o 
  -8  23   1     1125.93      882.86     45.98 o 
  -6  23   1     1902.30     2229.09     70.98 o 
  -4  23   1      458.35      437.54     30.22 o 
  -2  23   1       45.80       37.57     13.04 o 
   0  23   1     1069.33     1152.29     49.78 o 
   2  23   1       11.99       38.92     15.20 o 
   4  23   1      860.37     1007.92     51.15 o 
   6  23   1      281.59      362.62     34.93 o 
   8  23   1      506.00      596.94     44.38 o 
  10  23   1      736.76      868.78     54.48 o 
  12  23   1     1936.41     2126.02     83.89 o 
  14  23   1      633.12      739.31     51.10 o 
  16  23   1      659.39      661.61     52.42 o 
  18  23   1     2184.93     2121.37     88.62 o 
  20  23   1      381.80      379.37     44.28 o 
  22  23   1     1914.04     1890.13    107.54 o 
 -23  24   1      224.90      468.63     58.87 o 
 -21  24   1      125.65      163.56     31.37 o 
 -19  24   1        9.97       44.02     24.27 o 
 -17  24   1       17.74       89.55     25.62 o 
 -15  24   1      172.71      281.53     39.50 o 
 -13  24   1     1672.45     1810.01     80.86 o 
 -11  24   1     1278.54     1089.82     64.71 o 
  -9  24   1       48.80      165.87     24.13 o 
  -7  24   1     3373.55     3331.10     88.68 o 
  -5  24   1       34.77      109.61     16.78 o 
  -3  24   1       27.88       25.18     14.48 o 
  -1  24   1      101.00       60.10     12.87 o 
   1  24   1     5269.17     5457.70    121.36 o 
   3  24   1      591.22      645.80     40.05 o 
   5  24   1      244.44      246.59     30.57 o 
   7  24   1     1289.39     1538.90     68.78 o 
   9  24   1     5624.57     5995.93    137.00 o 
  11  24   1     5397.81     5957.62    139.43 o 
  13  24   1     1020.70      873.04     56.33 o 
  15  24   1     6185.25     6721.50    155.51 o 
  17  24   1     1953.71     1929.93     85.22 o 
  19  24   1       95.44       93.96     28.43 o 
  21  24   1       34.90       58.42     26.21 o 
  23  24   1     1358.48     1262.51     90.14 o 
 -24  25   1      746.85      765.80     71.99 o 
 -22  25   1      483.29      537.87     59.88 o 
 -20  25   1       18.70       69.85     28.78 o 
 -18  25   1      236.79      377.97     52.11 o 
 -16  25   1      479.95      552.79     52.22 o 
 -14  25   1     8667.18     9083.80    184.00 o 
 -12  25   1       77.04      116.92     24.06 o 
 -10  25   1     2206.76     2234.58     84.92 o 
  -8  25   1      413.36      277.52     34.69 o 
  -6  25   1      486.66      374.10     33.89 o 
  -4  25   1       30.81       28.79     17.76 o 
  -2  25   1      143.31      120.15     21.02 o 
   0  25   1     2127.63     1942.98     77.35 o 
   2  25   1     1580.53     1573.98     66.31 o 
   4  25   1    13237.04    13439.07    205.67 o 
   6  25   1     1724.42     1764.13     80.27 o 
   8  25   1     2341.23     2474.26     89.43 o 
  10  25   1     2148.74     2714.61     97.66 o 
  12  25   1     5612.46     5894.66    143.35 o 
  14  25   1      184.63      109.95     24.57 o 
  16  25   1      142.27      161.96     31.22 o 
  18  25   1     1857.51     2198.12     92.61 o 
  20  25   1       30.53       65.97     23.96 o 
  22  25   1      104.35      168.79     38.39 o 
  24  25   1      837.52      677.84     69.28 o 
 -25  26   1      145.30      157.34     46.12 o 
 -23  26   1       53.60      107.48     35.01 o 
 -21  26   1      105.35      101.65     28.91 o 
 -19  26   1       25.10       41.59     25.32 o 
 -17  26   1      703.70      880.99     65.14 o 
 -15  26   1     3098.35     2990.37    113.74 o 
 -13  26   1     1456.03     1362.82     73.83 o 
 -11  26   1       29.11       24.51     23.14 o 
  -9  26   1    12168.13    11403.23    191.77 o 
  -7  26   1      954.21     1196.94     72.44 o 
  -5  26   1     2006.99     2086.24     99.84 o 
  -3  26   1     4730.78     4538.15    133.14 o 
  -1  26   1     3368.87     3014.06    102.64 o 
   1  26   1       92.33      104.02     21.80 o 
   3  26   1      928.37      730.67     53.18 o 
   5  26   1       35.64       44.06     22.01 o 
   7  26   1     1796.64     1294.55     67.44 o 
   9  26   1    10572.39    11639.10    196.79 o 
  11  26   1      326.65      519.70     65.97 o 
  13  26   1        0.23       25.32     21.53 o 
  15  26   1      126.69      196.69     28.75 o 
  17  26   1       44.80       79.87     23.61 o 
  19  26   1      206.52      268.81     39.41 o 
  21  26   1       15.36       42.61     26.94 o 
  23  26   1      218.55      236.25     38.44 o 
  25  26   1      124.03      192.58     39.40 o 
 -26  27   1      141.82      129.19     48.11 o 
 -24  27   1      518.50      580.62     71.65 o 
 -22  27   1      593.79      487.57     63.38 o 
 -20  27   1       15.32       57.86     27.15 o 
 -18  27   1      103.76      237.57     44.34 o 
 -16  27   1      835.93      819.56     64.78 o 
 -14  27   1      750.37      830.00     60.67 o 
 -12  27   1      424.88      345.38     39.90 o 
 -10  27   1        2.09       -4.59     19.85 o 
  -8  27   1     8622.87     8673.04    212.04 o 
  -6  27   1    12062.44    11648.45    243.19 o 
  -4  27   1     7563.32     7858.50    196.49 o 
  -2  27   1    18715.91    19018.02    259.06 o 
   0  27   1     3420.29     3859.05    123.32 o 
   2  27   1     6417.52     6965.27    185.91 o 
   4  27   1      127.93      115.57     27.43 o 
   6  27   1     6819.53     6979.89    150.05 o 
   8  27   1     3440.11     3700.82    117.41 o 
  10  27   1       58.09       72.80     24.12 o 
  12  27   1     1714.71     1772.53     82.53 o 
  14  27   1      188.32      199.28     34.22 o 
  16  27   1      875.60      821.13     61.31 o 
  18  27   1     1510.85     1399.65     83.49 o 
  20  27   1        7.82      -13.96     27.58 o 
  22  27   1      152.54      120.83     31.15 o 
  24  27   1     1383.84     1710.85    117.39 o 
  26  27   1      607.62      879.66     90.89 o 
 -27  28   1      133.62      208.27     49.98 o 
 -25  28   1      197.35      328.80     60.83 o 
 -23  28   1      272.69      318.31     59.29 o 
 -21  28   1       11.12      -22.07     27.65 o 
 -19  28   1       12.15       65.73     41.50 o 
 -17  28   1     1136.44     1353.96     93.28 o 
 -15  28   1     4346.92     4989.10    158.71 o 
 -13  28   1       13.98      148.23     35.56 o 
 -11  28   1       33.38       49.64     35.60 o 
  -9  28   1     1044.74      995.45     79.62 o 
  -7  28   1     3036.21     3469.08    135.74 o 
  -5  28   1      128.58      136.76     41.28 o 
  -3  28   1       41.09       78.87     29.27 o 
  -1  28   1      937.38     1120.79     78.52 o 
   1  28   1      485.48      439.50     47.97 o 
   3  28   1     3983.57     4766.24    158.33 o 
   5  28   1      949.21      937.59     67.64 o 
   7  28   1      217.37      246.01     33.66 o 
   9  28   1     1897.08     2344.59     92.00 o 
  11  28   1       16.69        7.84     21.92 o 
  13  28   1       52.75       87.87     31.31 o 
  15  28   1     6789.67     7193.71    171.64 o 
  17  28   1     1861.43     1829.49     89.96 o 
  19  28   1      118.36       67.73     25.56 o 
  21  28   1      939.50     1115.49     88.89 o 
  23  28   1      491.60      572.89     69.94 o 
  25  28   1      152.94      156.49     48.32 o 
  27  28   1      418.50      536.02     75.76 o 
 -28  29   1      194.09      260.57     55.70 o 
 -26  29   1      144.65      140.91     39.57 o 
 -24  29   1      268.50      313.48     58.83 o 
 -22  29   1     1979.77     1678.57    120.27 o 
 -20  29   1        8.20      -14.73     28.24 o 
 -18  29   1      330.05      292.65     50.01 o 
 -16  29   1      450.28      632.08     70.16 o 
 -14  29   1      307.71      458.88     57.14 o 
 -12  29   1     2711.11     2525.09    127.02 o 
 -10  29   1      315.51      505.44     63.74 o 
  -8  29   1       35.32       57.77     28.33 o 
  -6  29   1       42.95       49.67     21.49 o 
  -4  29   1     2358.84     2254.06    109.60 o 
  -2  29   1     1084.16      959.90     72.18 o 
   0  29   1      127.05       92.26     26.91 o 
   2  29   1     1378.19     1337.32     92.66 o 
   4  29   1     1896.02     2060.83    106.35 o 
   6  29   1       65.88      106.33     29.92 o 
   8  29   1       75.29      100.96     24.24 o 
  10  29   1      343.20      214.11     35.12 o 
  12  29   1       68.31       79.28     21.79 o 
  14  29   1     1681.57     1665.36     84.83 o 
  16  29   1      417.45      570.23     54.63 o 
  18  29   1      973.38     1212.34     80.06 o 
  20  29   1       74.99       74.76     33.17 o 
  22  29   1        5.65       75.15     29.07 o 
  24  29   1      191.15      259.78     53.21 o 
  26  29   1        0.25      114.52     44.92 o 
  28  29   1      176.05      228.99     53.82 o 
 -29  30   1        0.02       27.84     34.25 o 
 -27  30   1       81.81      205.03     45.78 o 
 -25  30   1      346.53      392.97     65.05 o 
 -23  30   1       11.09       69.71     42.93 o 
 -21  30   1        6.80       41.84     38.78 o 
 -19  30   1       20.09      138.84     46.35 o 
 -17  30   1      672.76      693.22     96.37 o 
 -15  30   1      375.08      526.77     67.28 o 
 -13  30   1       80.06      103.46     30.85 o 
 -11  30   1     2055.68     2148.09    119.07 o 
  -9  30   1     1615.06     1649.76    109.73 o 
  -7  30   1      313.53      164.21     33.47 o 
  -5  30   1      521.13      579.23     57.47 o 
  -3  30   1     1180.84     1308.10     85.73 o 
  -1  30   1       88.37       77.35     22.41 o 
   1  30   1      113.99       51.99     23.67 o 
   3  30   1      292.28      272.21     45.41 o 
   5  30   1      150.02       93.78     31.54 o 
   7  30   1      632.73      925.48     62.99 o 
   9  30   1      584.10      812.22     60.35 o 
  11  30   1      235.65      324.50     41.70 o 
  13  30   1       63.72       40.62     29.62 o 
  15  30   1      623.21      970.95     67.67 o 
  17  30   1      251.34      341.44     46.80 o 
  19  30   1      150.39      312.05     48.38 o 
  21  30   1        8.70       44.81     27.53 o 
  23  30   1      180.78      239.15     48.90 o 
  25  30   1      368.42      453.91     67.75 o 
  27  30   1       20.98      108.90     41.04 o 
  29  30   1        1.02       29.06     30.70 o 
 -28  31   1      235.46      370.28     56.03 o 
 -26  31   1       52.07       76.98     40.97 o 
 -24  31   1       78.12      223.98     59.20 o 
 -22  31   1      193.41      552.29     86.61 o 
 -20  31   1       81.81       36.71     37.31 o 
 -18  31   1      621.08      859.83     98.21 o 
 -16  31   1      272.86      445.89     69.73 o 
 -14  31   1       23.52       56.26     34.12 o 
 -12  31   1     2868.60     3119.82    144.78 o 
 -10  31   1      536.17      759.81     77.05 o 
  -8  31   1      362.29      360.33     52.44 o 
  -6  31   1      132.07       80.51     27.27 o 
  -4  31   1      731.66      803.13     70.42 o 
  -2  31   1      162.64      216.27     33.96 o 
   0  31   1      355.75      335.06     45.27 o 
   2  31   1      985.12      845.96     72.05 o 
   4  31   1     1081.73      945.45     75.69 o 
   6  31   1     1054.73     1122.57     84.67 o 
   8  31   1      197.31      250.24     39.29 o 
  10  31   1     2011.12     2583.83    109.07 o 
  12  31   1     2301.21     2533.84    112.73 o 
  14  31   1      722.83      866.47     68.52 o 
  16  31   1       57.75       52.58     24.71 o 
  18  31   1      894.70     1181.91     84.09 o 
  20  31   1      342.01      318.74     54.72 o 
  22  31   1      120.15       88.06     37.95 o 
  24  31   1      412.22      545.62     71.05 o 
  26  31   1      197.37      138.33     43.88 o 
  28  31   1      276.96      366.99     65.35 o 
 -27  32   1       42.50      -39.41     42.20 o 
 -25  32   1        0.12       11.48     41.31 o 
 -23  32   1      292.49      405.89     79.66 o 
 -21  32   1      174.30      219.36     61.25 o 
 -19  32   1      253.95      211.08     40.64 o 
 -17  32   1      230.60      126.44     55.46 o 
 -15  32   1        5.15       51.89     34.66 o 
 -13  32   1      736.41      868.99     81.83 o 
 -11  32   1       31.61      112.11     34.46 o 
  -9  32   1      571.05      493.72     62.46 o 
  -7  32   1      210.59      254.63     55.43 o 
  -5  32   1     2226.18     2126.72    126.32 o 
  -3  32   1      223.19      225.36     41.10 o 
  -1  32   1       41.23      108.99     29.90 o 
   1  32   1       90.44      142.74     30.34 o 
   3  32   1      422.61      563.38     57.94 o 
   5  32   1     2396.79     2693.41    130.26 o 
   7  32   1      173.19       69.90     27.70 o 
   9  32   1     1688.81     1990.47    108.83 o 
  11  32   1       14.34       40.26     30.43 o 
  13  32   1      109.69      188.10     38.45 o 
  15  32   1       62.38       55.75     25.84 o 
  17  32   1      524.62      547.73     63.67 o 
  19  32   1        0.64       81.28     35.46 o 
  21  32   1      442.70      408.56     59.65 o 
  23  32   1       92.93      206.34     50.89 o 
  25  32   1        3.91       -2.10     30.34 o 
  27  32   1       24.24       62.88     38.69 o 
 -26  33   1        0.52       -4.30     46.94 o 
 -24  33   1       27.15       28.92     43.39 o 
 -22  33   1       17.35      137.78     57.60 o 
 -20  33   1      188.59      221.51     56.60 o 
 -18  33   1       24.82        6.85     49.98 o 
 -16  33   1      215.77      138.27     53.60 o 
 -14  33   1        1.69        4.45     30.09 o 
 -12  33   1     1302.53     1366.11    101.44 o 
 -10  33   1     1393.78     1480.88    102.62 o 
  -8  33   1      186.07      306.15     59.27 o 
  -6  33   1      582.79      628.96     79.15 o 
  -4  33   1      974.38      814.28     79.90 o 
  -2  33   1      382.65      365.25     53.60 o 
   0  33   1     1258.31     1200.92     89.08 o 
   2  33   1        5.32       27.45     27.87 o 
   4  33   1        8.30       80.13     34.01 o 
   6  33   1     1668.87     1784.17    110.38 o 
   8  33   1      709.30      740.52     72.48 o 
  10  33   1      418.58      520.33     64.69 o 
  12  33   1      851.37      866.94     80.50 o 
  14  33   1       60.89      116.62     36.43 o 
  16  33   1      626.81      671.14     72.28 o 
  18  33   1       42.00      129.20     43.14 o 
  20  33   1      673.43      810.77     91.96 o 
  22  33   1        2.14       20.64     36.00 o 
  24  33   1        1.48      -29.60     29.60 o 
  26  33   1       55.37       64.65     41.58 o 
 -23  34   1       82.85       59.34     48.19 o 
 -21  34   1       47.02       47.44     54.57 o 
 -19  34   1      101.82       63.61     45.76 o 
 -17  34   1       37.51       96.75     45.57 o 
 -15  34   1      129.46       96.79     36.40 o 
 -13  34   1       58.23       11.21     26.73 o 
 -11  34   1      381.65      597.98     78.36 o 
  -9  34   1        0.06        0.76     30.71 o 
  -7  34   1     1411.80     1473.15    121.66 o 
  -5  34   1     1155.06     1205.05    107.16 o 
  -3  34   1        1.36        3.94     36.85 o 
  -1  34   1     3335.94     3612.80    172.46 o 
   1  34   1      684.81      581.25     64.36 o 
   3  34   1      582.83      853.02     71.22 o 
   5  34   1      285.46      250.75     42.14 o 
   7  34   1       12.97       33.41     28.13 o 
   9  34   1        7.46       26.16     38.75 o 
  11  34   1        4.82       52.43     30.99 o 
  13  34   1     2459.99     2745.42    147.34 o 
  15  34   1      108.20      174.99     38.26 o 
  17  34   1      779.17      888.81     90.85 o 
  19  34   1      622.93      743.13     90.63 o 
  21  34   1      397.29      637.17     83.96 o 
  23  34   1       87.52      190.55     49.71 o 
 -22  35   1      287.95      461.69     86.68 o 
 -20  35   1      225.71      424.51     78.49 o 
 -18  35   1        1.23       21.78     37.16 o 
 -16  35   1      857.02     1384.03    140.44 o 
 -14  35   1      212.88      393.15     63.24 o 
 -12  35   1       45.83      222.72     52.95 o 
 -10  35   1      119.71      276.79     60.15 o 
  -8  35   1      785.17      999.96    101.93 o 
  -6  35   1      586.91      648.36     86.23 o 
  -4  35   1       18.12       70.14     38.47 o 
  -2  35   1      403.34      582.90     75.89 o 
   0  35   1      485.60      601.65     75.56 o 
   2  35   1       68.64      126.99     35.55 o 
   4  35   1       26.62       38.43     26.59 o 
   6  35   1      244.58      273.37     45.10 o 
   8  35   1        4.51       44.42     35.39 o 
  10  35   1       83.33       62.03     41.14 o 
  12  35   1      108.75      185.46     41.24 o 
  14  35   1      104.64       73.32     33.86 o 
  16  35   1      153.13      182.43     46.23 o 
  18  35   1      561.06      511.13     78.89 o 
  20  35   1       59.70       60.62     47.41 o 
  22  35   1       21.66       98.31     49.39 o 
 -21  36   1        2.34       97.80     57.27 o 
 -19  36   1      128.09      166.73     53.28 o 
 -17  36   1       40.08      169.15     55.97 o 
 -15  36   1     1023.00     1134.99    149.88 o 
 -13  36   1        9.65      132.73     50.97 o 
 -11  36   1      481.82      511.53     73.32 o 
  -9  36   1       71.83      111.15     50.53 o 
  -7  36   1      147.74      265.16     60.87 o 
  -5  36   1      604.17      679.15     89.77 o 
  -3  36   1      179.83      117.67     37.44 o 
  -1  36   1      238.79      251.78     51.41 o 
   1  36   1       10.07       53.41     32.53 o 
   3  36   1      145.25      122.17     33.72 o 
   5  36   1      575.29      659.26     69.09 o 
   7  36   1       21.80       41.03     32.96 o 
   9  36   1      102.94      160.03     40.69 o 
  11  36   1        2.62       43.17     35.29 o 
  13  36   1      136.81      252.84     48.78 o 
  15  36   1       21.08       72.77     32.37 o 
  17  36   1       20.89       80.93     42.48 o 
  19  36   1       61.20      165.90     55.75 o 
  21  36   1       20.53       85.81     40.96 o 
 -20  37   1      166.70      361.63     77.69 o 
 -18  37   1      958.82     1544.51    138.32 o 
 -16  37   1      186.01      327.50     78.20 o 
 -14  37   1       21.86       -7.46     33.86 o 
 -12  37   1      233.58      436.63     71.31 o 
 -10  37   1      139.84      148.10     46.35 o 
  -8  37   1      198.15      227.52     53.32 o 
  -6  37   1      919.01      911.62    101.37 o 
  -4  37   1      290.62      455.27     75.96 o 
  -2  37   1      660.23      993.35    107.30 o 
   0  37   1      210.11      221.41     49.46 o 
   2  37   1      107.47      191.75     42.56 o 
   4  37   1     1089.87     1543.51    103.64 o 
   6  37   1       86.24      267.07     50.35 o 
   8  37   1       40.38        7.38     37.02 o 
  10  37   1       53.37       94.14     34.09 o 
  12  37   1        5.60       42.30     34.28 o 
  14  37   1       25.34       65.77     31.40 o 
  16  37   1      106.26      163.20     45.64 o 
  18  37   1      260.43      316.40     63.54 o 
  20  37   1       62.85      144.49     50.17 o 
 -17  38   1       38.44       85.79     55.23 o 
 -15  38   1       40.30       92.74     44.89 o 
 -13  38   1      172.41      131.85     42.34 o 
 -11  38   1      259.93      337.49     67.92 o 
  -9  38   1      112.04      170.16     51.28 o 
  -7  38   1      109.75      305.08     57.47 o 
  -5  38   1     1412.88     1543.67    133.91 o 
  -3  38   1       42.65      135.79     48.47 o 
  -1  38   1      196.81      303.28     67.12 o 
   1  38   1       93.20      215.77     52.20 o 
   3  38   1      497.75      585.60     71.15 o 
   5  38   1      239.20      308.45     55.19 o 
   7  38   1      108.73      274.02     53.89 o 
   9  38   1      796.88     1057.92     93.82 o 
  11  38   1       87.00      122.08     39.89 o 
  13  38   1      175.02      180.81     51.38 o 
  15  38   1      248.57      393.65     77.95 o 
  17  38   1        1.97      113.66     63.88 o 
 -16  39   1       53.13       74.24     48.83 o 
 -14  39   1      287.35      385.12     85.06 o 
 -12  39   1      365.37      408.92     76.89 o 
 -10  39   1       19.76       59.17     36.45 o 
  -8  39   1       36.58       46.54     35.45 o 
  -6  39   1       15.46       46.57     36.46 o 
  -4  39   1      364.83      390.08     73.55 o 
  -2  39   1       20.07      106.97     51.79 o 
   0  39   1       40.51       69.71     42.76 o 
   2  39   1      174.21      204.75     47.78 o 
   4  39   1       31.81       37.44     34.10 o 
   6  39   1      588.53      626.74     83.75 o 
   8  39   1      294.90      542.83     71.10 o 
  10  39   1      105.95      144.95     43.74 o 
  12  39   1       77.43      156.56     43.75 o 
  14  39   1      144.99      182.22     55.40 o 
  16  39   1       48.67      150.67     72.66 o 
 -13  40   1      184.26      394.27     91.52 o 
 -11  40   1        0.59       83.57     43.57 o 
  -9  40   1      311.74      471.07     80.51 o 
  -7  40   1        4.80       45.84     36.51 o 
  -5  40   1       77.12       82.82     48.41 o 
  -3  40   1       25.35       77.31     47.18 o 
  -1  40   1      656.63      549.61     86.92 o 
   1  40   1      138.53      212.30     57.38 o 
   3  40   1       28.12       61.18     39.07 o 
   5  40   1      178.29      390.30     73.55 o 
   7  40   1      124.14      171.03     42.80 o 
   9  40   1      164.14      130.82     44.06 o 
  11  40   1        0.05       43.21     34.17 o 
  13  40   1       95.94      158.17     48.51 o 
  -8  41   1      396.84      550.58     86.64 o 
  -6  41   1       38.33       22.17     33.91 o 
  -4  41   1       63.80      156.87     49.91 o 
  -2  41   1      175.50      236.76     56.08 o 
   0  41   1       15.52       50.27     43.42 o 
   2  41   1      152.24      268.66     67.80 o 
   4  41   1       40.02       70.74     48.67 o 
   6  41   1      359.88      573.48     84.75 o 
   8  41   1      201.59      275.90     66.97 o 
  -3  42   1      245.05      323.69     62.44 o 
  -1  42   1       20.46      112.03     39.57 o 
   1  42   1        5.62      190.85     67.21 o 
   3  42   1        0.42       88.90     48.36 o 
   0   2   2    37642.59    39855.56    589.75 o 
   2   2   2    21246.39    16563.41    214.56 o 
  -1   3   2     9510.29    13188.33    140.94 o 
   1   3   2    65844.49    58269.71    363.60 o 
   3   3   2     2148.12     1615.80     42.83 o 
  -2   4   2    64076.88    54737.62    429.46 o 
   0   4   2      846.43     1231.11     45.89 o 
   2   4   2    17939.97    15617.63    147.02 o 
   4   4   2      917.32     1838.99     42.24 o 
  -3   5   2    65457.30    60531.27    275.79 o 
  -1   5   2     7011.67     9066.78     84.59 o 
   1   5   2     6103.78     8689.56    105.02 o 
   3   5   2    17991.02    16293.16    149.19 o 
   5   5   2   285498.69   290601.00   1647.64 o 
  -4   6   2   145092.89   134716.89    951.86 o 
  -2   6   2    83734.38    89428.88    342.90 o 
   0   6   2    31509.45    29490.85    281.14 o 
   2   6   2    10654.21     8462.92     84.62 o 
   4   6   2   136901.91   134009.98    677.94 o 
   6   6   2    21336.58    22198.89    153.53 o 
  -5   7   2     3104.25     3694.35     59.43 o 
  -3   7   2     5294.34     3475.91    146.70 o 
  -1   7   2    23619.99    21417.40    205.04 o 
   1   7   2    18337.35    20609.01    130.83 o 
   3   7   2    56487.43    49252.38    213.55 o 
   5   7   2     4633.74     3012.51     53.32 o 
   7   7   2    12457.38    13930.37    139.66 o 
  -6   8   2    33347.79    33201.10    185.69 o 
  -4   8   2     2441.72     2267.07     52.41 o 
  -2   8   2    20769.48    22523.30    170.73 o 
   0   8   2    12039.55    12986.74    114.15 o 
   2   8   2     1461.04     1054.80     43.02 o 
   4   8   2   220688.22   220350.16   1064.57 o 
   6   8   2    22936.39    23906.60    160.53 o 
   8   8   2        2.21      194.50     17.60 o 
  -7   9   2     4495.46     4606.61     81.55 o 
  -5   9   2     4441.78     5301.32     86.76 o 
  -3   9   2     1761.72     3170.93     68.13 o 
  -1   9   2     4399.72     3152.93     60.53 o 
   1   9   2    34254.32    31621.30    169.15 o 
   3   9   2      201.59       58.69     12.48 o 
   5   9   2      439.15      313.34     20.72 o 
   7   9   2    27767.07    32563.86    194.83 o 
   9   9   2        0.18       29.65     13.40 o 
  -8  10   2    18995.41    18971.15    151.39 o 
  -6  10   2    35190.50    32653.63    312.86 o 
  -4  10   2    86164.58    82334.09    320.53 o 
  -2  10   2   135134.53   144120.80    773.34 o 
   0  10   2      680.13      551.60     26.39 o 
   2  10   2     8225.13     8586.82     93.76 o 
   4  10   2    68953.31    62620.52    278.01 o 
   6  10   2     7512.00     6839.57     88.13 o 
   8  10   2     9582.41    10798.84    117.42 o 
  10  10   2    12451.65    13114.64    135.81 o 
  -9  11   2     4898.60     4777.09     79.38 o 
  -7  11   2     1842.87     1775.94     53.73 o 
  -5  11   2     9636.82     9671.73    119.34 o 
  -3  11   2     4257.36     2888.56     57.14 o 
  -1  11   2     1109.37     1066.54     38.61 o 
   1  11   2     9415.33     9761.64    105.28 o 
   3  11   2    22342.68    25820.55    181.29 o 
   5  11   2      184.59      180.96     19.45 o 
   7  11   2      122.90       46.54     11.87 o 
   9  11   2     3075.69     3187.39     65.35 o 
  11  11   2    10378.88    13453.26    137.57 o 
 -10  12   2    18825.04    18062.71    160.53 o 
  -8  12   2     5222.66     5632.33     99.86 o 
  -6  12   2     6679.12     9221.80    121.17 o 
  -4  12   2     2837.25     2158.57     51.67 o 
  -2  12   2      372.82      473.61     24.27 o 
   0  12   2      155.99       71.72     12.85 o 
   2  12   2    29800.60    29569.26    195.85 o 
   4  12   2    86579.27    89056.68    338.01 o 
   6  12   2    67643.79    70409.97    488.48 o 
   8  12   2      249.00      138.37     26.79 o 
  10  12   2      494.13      743.04     31.00 o 
  12  12   2    27975.55    24845.93    194.55 o 
 -11  13   2    13842.38    14601.29    145.47 o 
  -9  13   2     3107.23     2383.06     59.32 o 
  -7  13   2      868.04      727.26     37.81 o 
  -5  13   2     7229.55     5760.28     96.15 o 
  -3  13   2     4576.29     3772.71     72.34 o 
  -1  13   2    99442.95   103629.32    413.00 o 
   1  13   2     2684.85     3292.64     60.72 o 
   3  13   2     7841.82     8844.14    113.44 o 
   5  13   2     3422.44     3406.00     73.32 o 
   7  13   2    40826.80    39421.18    975.87 o 
   9  13   2      254.79      200.77     15.28 o 
  11  13   2    18128.52    16946.49    154.47 o 
  13  13   2     2233.04     2537.68     63.83 o 
 -12  14   2     2731.83     2693.80     64.12 o 
 -10  14   2     8983.95    10524.54    127.22 o 
  -8  14   2     2225.05     2467.92     67.77 o 
  -6  14   2     3552.97     3607.75     78.14 o 
  -4  14   2    13623.23    14153.00    153.96 o 
  -2  14   2     7498.15     7406.02     96.52 o 
   0  14   2      120.31      389.51     24.50 o 
   2  14   2     2365.97     2444.35     55.86 o 
   4  14   2       78.73      179.48     47.63 o 
   6  14   2    60878.00    60663.20    341.42 o 
   8  14   2     6132.32     5686.54    107.24 o 
  10  14   2     1455.29     1981.54     60.33 o 
  12  14   2     9259.62     7986.85    135.36 o 
  14  14   2     2675.03     1816.39     54.36 o 
 -13  15   2      121.67      103.92     17.92 o 
 -11  15   2      868.60     1045.60     42.42 o 
  -9  15   2      662.18      629.34     34.28 o 
  -7  15   2    10655.24    11780.01    145.84 o 
  -5  15   2       75.13       11.00      9.54 o 
  -3  15   2     8321.45     8724.51    120.12 o 
  -1  15   2     1536.75     1464.70    104.44 o 
   1  15   2     4049.47     5123.08    106.04 o 
   3  15   2    10415.43    11131.79    137.95 o 
   5  15   2       90.79      140.89     15.80 o 
   7  15   2     4184.29     3841.20     83.63 o 
   9  15   2     1202.22      876.44     34.01 o 
  11  15   2     1159.80     1024.43     43.40 o 
  13  15   2      355.37      261.52     30.66 o 
  15  15   2     4557.06     4807.32    106.86 o 
 -14  16   2     3482.16     3620.83     80.44 o 
 -12  16   2       83.58      108.55     13.69 o 
 -10  16   2     3724.14     3901.39     88.24 o 
  -8  16   2     2131.71     2738.33     72.88 o 
  -6  16   2     1901.70     2046.37     60.91 o 
  -4  16   2    29386.44    30175.60    239.23 o 
  -2  16   2     5561.63     5545.73     93.60 o 
   0  16   2    14143.12    15917.63    149.69 o 
   2  16   2     5289.11     6117.84    102.78 o 
   4  16   2    26160.02    23669.62    203.80 o 
   6  16   2    18542.23    16323.55    164.42 o 
   8  16   2      373.40      301.03     20.58 o 
  10  16   2       15.77       29.21     10.74 o 
  12  16   2    16201.20    16223.51    163.61 o 
  14  16   2      279.27       76.29     13.28 o 
  16  16   2     1890.96     1511.15     58.92 o 
 -15  17   2      485.49      510.38     32.42 o 
 -13  17   2      216.52      216.33     17.24 o 
 -11  17   2     1970.31     2085.32     58.95 o 
  -9  17   2      718.91      713.23     38.52 o 
  -7  17   2      469.30      850.08     39.42 o 
  -5  17   2        0.07       51.75     14.12 o 
  -3  17   2     1449.90     1614.09     52.35 o 
  -1  17   2     1874.28     1899.01     75.23 o 
   1  17   2      640.42      846.97     35.86 o 
   3  17   2     1736.74     1830.17     58.95 o 
   5  17   2      436.07      503.85     30.25 o 
   7  17   2      656.58      621.71     32.73 o 
   9  17   2      627.04      455.81     27.91 o 
  11  17   2     6569.41     6480.20    128.79 o 
  13  17   2        0.56        1.60      8.78 o 
  15  17   2     1003.26      721.56     74.72 o 
  17  17   2     2550.97     2272.80     76.19 o 
 -16  18   2       44.25      -17.16     17.16 o 
 -14  18   2      432.21      335.87     25.45 o 
 -12  18   2      383.37      353.67     23.64 o 
 -10  18   2      764.05      379.00     27.01 o 
  -8  18   2     7294.91     6694.55    114.90 o 
  -6  18   2     1409.51     1300.81     55.34 o 
  -4  18   2     5410.83     5398.50    292.69 o 
  -2  18   2     1855.91     1400.94     51.01 o 
   0  18   2     2412.45     2104.22     57.70 o 
   2  18   2     2810.23     3162.85     77.77 o 
   4  18   2    17275.47    16729.98    181.80 o 
   6  18   2     2961.27     2934.13     77.84 o 
   8  18   2       37.75       48.35     11.99 o 
  10  18   2       19.68        1.38     11.33 o 
  12  18   2       83.12       27.07     12.48 o 
  14  18   2        0.16       -7.47     15.08 o 
  16  18   2     1179.39     1137.22     52.75 o 
  18  18   2       82.32       49.19     20.87 o 
 -17  19   2     1340.56     1194.62     66.02 o 
 -15  19   2     1790.71     1701.72     62.81 o 
 -13  19   2     4134.78     4288.74     89.13 o 
 -11  19   2     2737.01     2761.18     80.52 o 
  -9  19   2       29.26       33.40     12.08 o 
  -7  19   2       28.23       39.07     11.54 o 
  -5  19   2      897.54      831.97     40.26 o 
  -3  19   2     1154.30     1298.36     52.15 o 
  -1  19   2      284.03      178.14     22.47 o 
   1  19   2     4887.15     4450.54     87.38 o 
   3  19   2     3066.37     3531.74     84.98 o 
   5  19   2      527.47      460.57     31.15 o 
   7  19   2     3715.94     3800.76     89.35 o 
   9  19   2      389.60      467.72     28.84 o 
  11  19   2       91.41       48.77     16.66 o 
  13  19   2     1317.50     1344.67     57.88 o 
  15  19   2       21.12       76.56     20.09 o 
  17  19   2      852.15      932.19     52.44 o 
  19  19   2     2625.03     2545.84    106.26 o 
 -18  20   2      738.91      728.78     48.80 o 
 -16  20   2     2814.29     2849.20     93.97 o 
 -14  20   2     5714.83     5620.73    118.47 o 
 -12  20   2     1635.80     1663.51     63.92 o 
 -10  20   2        5.39       15.21     14.57 o 
  -8  20   2       92.37       53.07     11.42 o 
  -6  20   2     3406.07     3312.01     84.58 o 
  -4  20   2     8823.32     8171.00    132.51 o 
  -2  20   2    18216.71    19404.92    198.77 o 
   0  20   2     2551.95     2820.21     71.49 o 
   2  20   2     4414.54     4341.59     87.98 o 
   4  20   2     8757.68     9561.13    144.86 o 
   6  20   2      233.26      237.04     22.49 o 
   8  20   2     1220.36      879.19     43.71 o 
  10  20   2      379.17      345.45     27.48 o 
  12  20   2      169.64       94.96     17.98 o 
  14  20   2       11.16        1.69     16.29 o 
  16  20   2     6376.32     5705.27    138.06 o 
  18  20   2      674.46      715.86     54.52 o 
  20  20   2     4803.82     4873.78    152.31 o 
 -19  21   2       67.38      172.71     48.07 o 
 -17  21   2       69.18       64.13     26.05 o 
 -15  21   2      714.31      844.97     52.43 o 
 -13  21   2     2182.07     2428.45     79.61 o 
 -11  21   2        8.32       12.22     20.71 o 
  -9  21   2       37.84       20.81     15.74 o 
  -7  21   2      973.97     1028.45     46.29 o 
  -5  21   2        7.77       29.33     13.09 o 
  -3  21   2        2.01        7.02     10.90 o 
  -1  21   2     1539.72     1240.65     93.10 o 
   1  21   2     4697.50     4488.17     91.14 o 
   3  21   2      134.56       62.72     13.64 o 
   5  21   2       48.91       35.53     14.40 o 
   7  21   2       29.65        6.78      7.17 o 
   9  21   2       44.59       51.22     18.89 o 
  11  21   2      496.12      449.33     35.52 o 
  13  21   2     1704.79     2007.02     73.88 o 
  15  21   2     5424.89     5679.27    132.84 o 
  17  21   2     3444.96     3391.69    108.66 o 
  19  21   2      351.82      386.07     36.91 o 
  21  21   2      392.03      524.68     53.90 o 
 -20  22   2    12949.47    13714.14    263.65 o 
 -18  22   2     6256.15     6115.50    171.12 o 
 -16  22   2      135.57      203.11     27.32 o 
 -14  22   2     9404.72     9575.90    183.53 o 
 -12  22   2     6042.55     6017.85    126.97 o 
 -10  22   2       45.07       15.59     16.35 o 
  -8  22   2     3493.77     3020.85     84.62 o 
  -6  22   2      755.40      747.00     43.88 o 
  -4  22   2     3874.85     3334.10     88.87 o 
  -2  22   2        3.08       43.98     13.42 o 
   0  22   2       14.09       17.67     10.90 o 
   2  22   2     4094.66     3748.16     85.69 o 
   4  22   2       99.98       57.65     12.20 o 
   6  22   2       85.69      116.85     46.08 o 
   8  22   2     3258.51     3245.75    104.51 o 
  10  22   2     2299.14     2447.57     92.07 o 
  12  22   2      558.88      408.58     32.04 o 
  14  22   2     5776.15     6106.01    138.63 o 
  16  22   2     2910.64     3148.58    105.85 o 
  18  22   2     3835.69     3313.77    110.60 o 
  20  22   2      710.93      767.92     56.38 o 
  22  22   2      777.44      959.60     73.35 o 
 -21  23   2       99.04      117.24     30.40 o 
 -19  23   2     2780.91     3034.76    138.70 o 
 -17  23   2       34.89       37.40     18.62 o 
 -15  23   2     2977.85     3660.74    111.42 o 
 -13  23   2      103.71      221.68     31.18 o 
 -11  23   2       26.37       18.92     16.92 o 
  -9  23   2     4900.92     5032.40    115.63 o 
  -7  23   2     1026.93     1013.63     51.83 o 
  -5  23   2     3867.04     3920.83     90.99 o 
  -3  23   2       68.46      111.29     16.94 o 
  -1  23   2     2697.65     3187.58     94.04 o 
   1  23   2        6.08        8.43     12.00 o 
   3  23   2        1.82        9.01     10.11 o 
   5  23   2       24.61       12.00     13.11 o 
   7  23   2     1702.09     1865.85     78.96 o 
   9  23   2      242.50      254.65     28.28 o 
  11  23   2     1192.99     1297.79     64.97 o 
  13  23   2       25.54       -0.20     21.15 o 
  15  23   2       38.68      -26.81     26.81 o 
  17  23   2     1716.37     1687.14     84.66 o 
  19  23   2      179.49      168.28     30.55 o 
  21  23   2       18.74       48.73     23.12 o 
  23  23   2       43.81       45.10     23.73 o 
 -22  24   2      209.07      255.00     38.49 o 
 -20  24   2      943.38      733.07     71.21 o 
 -18  24   2        9.80        4.74     25.60 o 
 -16  24   2        7.36        3.54     22.91 o 
 -14  24   2     3774.04     3475.45    117.72 o 
 -12  24   2     1695.40     1239.65     60.61 o 
 -10  24   2     1934.47     2233.33     81.36 o 
  -8  24   2     1127.46     1229.78     57.79 o 
  -6  24   2      823.97      729.40     41.50 o 
  -4  24   2     8980.47     8238.17    143.85 o 
  -2  24   2     6800.80     7246.15    145.07 o 
   0  24   2     3060.16     3120.49     94.31 o 
   2  24   2     1861.09     2118.45     74.48 o 
   4  24   2     6616.77     7383.18    139.09 o 
   6  24   2     2474.75     2550.38     92.46 o 
   8  24   2       43.64       31.14     15.89 o 
  10  24   2      259.06      167.63     32.81 o 
  12  24   2        5.79      -21.74     21.74 o 
  14  24   2        4.82      -27.29     27.29 o 
  16  24   2     1220.74     1275.13     73.18 o 
  18  24   2      266.90      231.85     32.36 o 
  20  24   2      162.27      119.47     25.71 o 
  22  24   2       48.28       99.48     27.56 o 
  24  24   2       73.22       97.58     31.45 o 
 -23  25   2      814.46     1001.14     80.79 o 
 -21  25   2      141.04      138.28     34.08 o 
 -19  25   2        0.04       14.52     25.80 o 
 -17  25   2      252.29      258.03     28.07 o 
 -15  25   2       74.33       64.00     22.10 o 
 -13  25   2        0.11       14.02     23.55 o 
 -11  25   2      190.55      161.23     26.37 o 
  -9  25   2      283.12      266.65     42.63 o 
  -7  25   2      553.84      599.16     36.37 o 
  -5  25   2      200.35      175.09     21.52 o 
  -3  25   2      739.49      557.52     42.33 o 
  -1  25   2      655.51      520.19     46.87 o 
   1  25   2      289.95      484.43     43.64 o 
   3  25   2      245.27      286.97     28.97 o 
   5  25   2      450.98      503.82     40.96 o 
   7  25   2     1413.45     1411.94     71.47 o 
   9  25   2      755.98      666.65     45.91 o 
  11  25   2      309.65      242.35     32.28 o 
  13  25   2       17.87      -25.19     25.19 o 
  15  25   2       99.43      142.94     24.53 o 
  17  25   2      694.05      618.65     53.63 o 
  19  25   2      428.11      443.32     43.48 o 
  21  25   2      195.02      117.74     29.74 o 
  23  25   2      188.38      126.96     36.17 o 
  25  25   2      212.58      185.11     42.99 o 
 -24  26   2       60.78       79.01     34.59 o 
 -22  26   2      137.73      162.66     34.00 o 
 -20  26   2      898.55      688.48     66.16 o 
 -18  26   2      387.27      374.17     47.08 o 
 -16  26   2      190.22      104.41     25.58 o 
 -14  26   2     1981.66     1979.25     96.18 o 
 -12  26   2     2742.54     2535.38    107.97 o 
 -10  26   2     1839.92     1657.37     78.60 o 
  -8  26   2     7914.01     8654.92    181.75 o 
  -6  26   2     3965.13     4288.03    119.88 o 
  -4  26   2      470.24      390.94     31.55 o 
  -2  26   2     2157.11     1823.92     83.47 o 
   0  26   2      415.89      599.34     46.76 o 
   2  26   2     4028.06     3754.69    135.14 o 
   4  26   2      324.55      230.67     27.16 o 
   6  26   2     5393.40     5737.83    143.63 o 
   8  26   2     2725.97     2805.04    101.52 o 
  10  26   2      291.64      305.75     36.68 o 
  12  26   2      908.20      711.46     52.30 o 
  14  26   2      412.45      362.46     36.02 o 
  16  26   2     3678.81     3348.89    124.01 o 
  18  26   2       22.22      -22.23     22.23 o 
  20  26   2     1562.13     1613.40     98.03 o 
  22  26   2      462.23      353.32     51.00 o 
  24  26   2      155.00      159.79     35.63 o 
  26  26   2      487.88      549.94     68.07 o 
 -25  27   2      329.07      397.62     58.29 o 
 -23  27   2      752.97      882.39     78.40 o 
 -21  27   2       29.15      -12.06     28.40 o 
 -19  27   2        7.11       31.63     30.39 o 
 -17  27   2       24.46       66.16     30.20 o 
 -15  27   2      105.71      118.81     25.59 o 
 -13  27   2      668.91      556.48     51.58 o 
 -11  27   2      413.17      359.57     41.73 o 
  -9  27   2      959.94      919.01     60.46 o 
  -7  27   2      816.64      847.45     57.62 o 
  -5  27   2      333.66      153.64     34.94 o 
  -3  27   2      520.73      429.61     35.63 o 
  -1  27   2        4.57      -30.17     30.17 o 
   1  27   2      744.20      630.32     49.53 o 
   3  27   2     1503.45     1615.46     89.29 o 
   5  27   2     1684.85     1917.10     93.47 o 
   7  27   2        3.63       10.80     36.18 o 
   9  27   2        0.16       74.43     26.16 o 
  11  27   2        2.54       34.15     19.58 o 
  13  27   2       95.07       86.74     24.34 o 
  15  27   2       65.43       43.05     28.32 o 
  17  27   2       42.70       16.82     25.61 o 
  19  27   2       31.05       10.43     24.21 o 
  21  27   2       10.73       19.94     29.11 o 
  23  27   2      365.80      397.04     56.23 o 
  25  27   2       19.32       46.14     29.89 o 
  27  27   2        8.95       10.63     32.88 o 
 -26  28   2      645.46      583.53     74.09 o 
 -24  28   2        0.48       30.87     32.44 o 
 -22  28   2       14.95      -33.94     35.67 o 
 -20  28   2     1298.96     1379.84    106.20 o 
 -18  28   2     1583.57     1729.62    115.42 o 
 -16  28   2      273.82      184.94     31.99 o 
 -14  28   2     2683.99     3448.55    142.44 o 
 -12  28   2      113.81      215.90     34.09 o 
 -10  28   2     2246.34     2691.93    122.27 o 
  -8  28   2     1093.08      850.56     62.25 o 
  -6  28   2     1094.15     1396.22     83.96 o 
  -4  28   2     1744.10     1799.18     82.00 o 
  -2  28   2     2358.60     2370.88     97.91 o 
   0  28   2      172.77      106.19     26.91 o 
   2  28   2      364.94      502.73     51.33 o 
   4  28   2      179.31      172.61     32.30 o 
   6  28   2     3789.29     3535.90    128.84 o 
   8  28   2     4703.05     4929.13    155.25 o 
  10  28   2      515.83      782.43     58.12 o 
  12  28   2     3551.92     3734.08    125.78 o 
  14  28   2     1302.43     1418.15     77.29 o 
  16  28   2        5.20       15.11     23.23 o 
  18  28   2      910.05      913.67     73.37 o 
  20  28   2     1683.14     1896.81    110.40 o 
  22  28   2      297.84      383.83     55.50 o 
  24  28   2        0.01      -30.01     30.01 o 
  26  28   2      301.36      472.82     66.15 o 
  28  28   2       16.98       -6.36     32.01 o 
 -27  29   2       12.29       73.37     34.77 o 
 -25  29   2      106.71       99.23     39.30 o 
 -23  29   2       18.05      -13.56     29.59 o 
 -21  29   2       20.03       54.79     32.55 o 
 -19  29   2      412.33      467.23     62.13 o 
 -17  29   2      403.61      453.97     61.88 o 
 -15  29   2      146.68      103.44     40.99 o 
 -13  29   2        3.10      129.72     41.20 o 
 -11  29   2     1218.53     1351.66    100.26 o 
  -9  29   2       38.34       33.42     29.54 o 
  -7  29   2      343.47      361.99     42.73 o 
  -5  29   2      311.45      195.01     33.47 o 
  -3  29   2      837.94      822.05     59.54 o 
  -1  29   2      195.81      187.83     30.23 o 
   1  29   2        3.26        0.43     23.71 o 
   3  29   2     2345.55     2741.51    122.57 o 
   5  29   2       18.46       21.87     28.34 o 
   7  29   2      542.21      596.12     55.98 o 
   9  29   2      307.39      407.21     47.85 o 
  11  29   2     2441.51     2741.97    123.81 o 
  13  29   2      194.40      338.89     40.04 o 
  15  29   2       15.14       29.27     25.88 o 
  17  29   2      117.45      141.68     36.26 o 
  19  29   2      400.34      353.64     51.33 o 
  21  29   2      279.65      313.29     51.90 o 
  23  29   2       20.70       27.40     34.31 o 
  25  29   2      842.49      932.10     89.06 o 
  27  29   2      128.23       99.51     29.82 o 
  29  29   2       86.72       57.07     38.76 o 
 -28  30   2      387.98      420.24     65.08 o 
 -26  30   2       21.94      115.76     41.26 o 
 -24  30   2       19.40       36.73     39.79 o 
 -22  30   2      378.85      275.94     48.14 o 
 -20  30   2      514.36      637.36     78.40 o 
 -18  30   2      220.92      144.08     43.41 o 
 -16  30   2      620.89      554.21     74.33 o 
 -14  30   2     1917.52     1783.65    118.20 o 
 -12  30   2     2421.96     2916.74    147.33 o 
 -10  30   2      274.30      163.61     37.35 o 
  -8  30   2        0.42      -17.37     25.11 o 
  -6  30   2       21.47       64.16     22.37 o 
  -4  30   2      475.84      541.35     61.38 o 
  -2  30   2       64.40       81.56     25.17 o 
   0  30   2       32.91       36.78     24.16 o 
   2  30   2      229.55      140.28     30.44 o 
   4  30   2       22.61       43.69     30.36 o 
   6  30   2      105.98       52.53     27.12 o 
   8  30   2     2811.31     2460.61    108.61 o 
  10  30   2     3010.27     3517.10    141.87 o 
  12  30   2      104.00       98.74     27.23 o 
  14  30   2      930.99     1222.52     81.18 o 
  16  30   2      290.91      376.45     47.13 o 
  18  30   2       40.43       58.83     29.55 o 
  20  30   2       13.08       23.10     27.60 o 
  22  30   2       93.78      231.49     48.95 o 
  24  30   2      108.91      163.54     41.38 o 
  26  30   2      312.77      433.33     64.25 o 
  28  30   2        0.03       65.46     34.23 o 
 -27  31   2       24.02       33.00     39.68 o 
 -25  31   2        6.36       -1.21     42.25 o 
 -23  31   2      178.13      236.12     55.02 o 
 -21  31   2      421.04      344.96     63.19 o 
 -19  31   2      461.63      514.59     83.41 o 
 -17  31   2        2.54        0.20     57.38 o 
 -15  31   2      480.77      627.74     72.12 o 
 -13  31   2      115.09       62.30     34.61 o 
 -11  31   2      329.87      405.54     59.11 o 
  -9  31   2      712.70      618.69     69.83 o 
  -7  31   2     1351.64     1526.28     92.72 o 
  -5  31   2     1162.28     1427.10    100.80 o 
  -3  31   2       61.40       15.95     27.73 o 
  -1  31   2        5.22      -27.18     27.18 o 
   1  31   2       11.67      -17.74     27.11 o 
   3  31   2      509.32      357.54     46.44 o 
   5  31   2     1146.63     1144.91     79.31 o 
   7  31   2      468.98      582.58     55.51 o 
   9  31   2     2193.71     2342.87    117.94 o 
  11  31   2       13.51       62.02     39.14 o 
  13  31   2       14.98       62.67     32.14 o 
  15  31   2      949.12     1239.92     91.70 o 
  17  31   2       33.04       32.23     29.95 o 
  19  31   2       75.69        4.67     30.82 o 
  21  31   2      371.85      453.14     64.12 o 
  23  31   2        0.35       38.69     32.52 o 
  25  31   2        4.43       22.89     34.36 o 
  27  31   2       94.88       86.20     37.28 o 
 -26  32   2       27.68       90.68     58.02 o 
 -24  32   2       28.76       47.16     51.03 o 
 -22  32   2       84.95      197.85     60.23 o 
 -20  32   2       51.78       83.20     35.98 o 
 -18  32   2      558.03      510.64     84.96 o 
 -16  32   2       26.12       -2.93     30.65 o 
 -14  32   2     1038.75     1278.90    105.54 o 
 -12  32   2        0.88       70.04     32.89 o 
 -10  32   2     2266.48     2312.26    134.16 o 
  -8  32   2     1289.65     1322.80     89.21 o 
  -6  32   2     2273.04     2640.36    133.36 o 
  -4  32   2      366.67      305.95     37.71 o 
  -2  32   2      807.68     1071.24     90.05 o 
   0  32   2      875.34     1029.58     79.79 o 
   2  32   2     1057.52     1021.24     84.50 o 
   4  32   2     1040.75     1378.68     98.93 o 
   6  32   2     2649.97     2523.31    136.29 o 
   8  32   2      205.43      243.97     38.27 o 
  10  32   2       51.26       32.07     28.51 o 
  12  32   2       39.07       36.51     24.48 o 
  14  32   2      306.79      369.93     51.97 o 
  16  32   2      514.80      639.00     72.23 o 
  18  32   2       98.63       20.09     28.73 o 
  20  32   2       30.01       51.88     31.98 o 
  22  32   2      521.51      370.19     57.41 o 
  24  32   2      221.01      291.18     47.65 o 
  26  32   2      123.73      159.14     43.74 o 
 -25  33   2      187.90      140.84     55.73 o 
 -23  33   2        1.71       65.72     46.62 o 
 -21  33   2        0.04       16.89     39.01 o 
 -19  33   2       44.00       -3.53     40.93 o 
 -17  33   2      278.19      259.34     62.61 o 
 -15  33   2       92.31      128.58     45.34 o 
 -13  33   2       13.00      164.41     47.86 o 
 -11  33   2      353.67      531.33     71.41 o 
  -9  33   2        0.00       90.06     47.47 o 
  -7  33   2      423.49      562.91     64.62 o 
  -5  33   2      224.48      323.05     50.45 o 
  -3  33   2        2.73      -34.57     34.57 o 
  -1  33   2      411.30      429.42     57.64 o 
   1  33   2        1.23        6.61     24.95 o 
   3  33   2      158.71       77.24     28.59 o 
   5  33   2      244.99      177.79     41.48 o 
   7  33   2      263.31      367.18     51.42 o 
   9  33   2      344.18      171.20     37.35 o 
  11  33   2        0.00       17.84     28.01 o 
  13  33   2       64.08       51.56     27.65 o 
  15  33   2        0.09       14.99     33.50 o 
  17  33   2       31.74       30.08     31.55 o 
  19  33   2        0.01      -20.75     34.22 o 
  21  33   2      144.90      190.44     52.38 o 
  23  33   2      155.72      165.14     40.38 o 
  25  33   2       59.36       77.08     42.78 o 
 -24  34   2       89.16      252.75     70.56 o 
 -22  34   2       92.07      106.69     39.28 o 
 -20  34   2      403.82      416.75     73.40 o 
 -18  34   2       40.91       27.33     43.36 o 
 -16  34   2      247.49      320.71     67.86 o 
 -14  34   2      547.63      798.49     84.85 o 
 -12  34   2     1064.32     1489.82    115.39 o 
 -10  34   2       33.72      217.41     55.29 o 
  -8  34   2      394.06      676.86     88.11 o 
  -6  34   2     1629.85     2312.58    131.05 o 
  -4  34   2      192.88      230.43     39.94 o 
  -2  34   2      136.51       92.75     40.76 o 
   0  34   2       96.71      -25.57     35.87 o 
   2  34   2     2975.10     3020.34    142.69 o 
   4  34   2       66.63       53.71     33.29 o 
   6  34   2        8.98        3.32     29.21 o 
   8  34   2       19.42        0.95     27.46 o 
  10  34   2       40.63       34.50     28.25 o 
  12  34   2      234.84      305.96     51.61 o 
  14  34   2      647.52      663.82     76.35 o 
  16  34   2       18.51      -10.96     28.76 o 
  18  34   2      210.71      335.39     53.44 o 
  20  34   2        1.00       18.21     31.89 o 
  22  34   2      133.89      107.07     42.05 o 
  24  34   2      103.16      134.00     49.52 o 
 -23  35   2       28.52       84.92     42.92 o 
 -21  35   2        7.30      -21.17     37.41 o 
 -19  35   2        2.21      -35.51     35.51 o 
 -17  35   2        0.06       -9.97     40.43 o 
 -15  35   2       12.00        6.04     35.33 o 
 -13  35   2       19.35       21.93     30.96 o 
 -11  35   2      418.66      519.75     77.82 o 
  -9  35   2        6.14       30.88     34.20 o 
  -7  35   2        0.72       20.78     46.37 o 
  -5  35   2       96.22       55.80     32.96 o 
  -3  35   2       85.21       46.78     37.84 o 
  -1  35   2      424.79      450.02     61.19 o 
   1  35   2       22.37      -16.12     37.84 o 
   3  35   2      257.30      197.44     34.64 o 
   5  35   2       17.46      -26.16     28.43 o 
   7  35   2        6.77      -31.90     31.90 o 
   9  35   2       79.94       31.64     29.13 o 
  11  35   2        0.62       19.25     30.84 o 
  13  35   2      138.14      142.64     35.73 o 
  15  35   2       41.42       60.10     45.65 o 
  17  35   2       23.57       54.64     50.92 o 
  19  35   2       50.27       62.02     44.59 o 
  21  35   2        1.24       58.03     43.93 o 
  23  35   2       14.24       60.93     49.69 o 
 -20  36   2        0.32       23.70     40.95 o 
 -18  36   2       28.15       33.69     53.18 o 
 -16  36   2      247.17      210.35     55.77 o 
 -14  36   2       86.17       51.51     40.73 o 
 -12  36   2       40.73       55.48     33.02 o 
 -10  36   2        0.12       17.27     30.96 o 
  -8  36   2       24.14        5.39     36.66 o 
  -6  36   2        3.83       83.98     42.68 o 
  -4  36   2      449.09      630.49     69.54 o 
  -2  36   2      943.74      893.72     88.52 o 
   0  36   2        2.39       32.30     36.38 o 
   2  36   2      126.71      110.74     32.00 o 
   4  36   2      212.94      123.14     36.08 o 
   6  36   2       45.23      119.91     32.38 o 
   8  36   2       13.36       12.25     28.54 o 
  10  36   2      363.91      123.72     32.36 o 
  12  36   2        7.87       66.56     35.72 o 
  14  36   2        5.43       30.83     42.75 o 
  16  36   2      776.39      778.54    100.06 o 
  18  36   2      392.97      608.33     99.94 o 
  20  36   2      466.15      587.42    101.67 o 
 -19  37   2        0.23       44.46     38.68 o 
 -17  37   2       45.20       17.26     42.01 o 
 -15  37   2       77.63      269.41     85.75 o 
 -13  37   2       48.54       71.44     35.13 o 
 -11  37   2      102.60       -4.01     41.87 o 
  -9  37   2      234.07      295.72     58.64 o 
  -7  37   2        8.03       48.34     36.64 o 
  -5  37   2      145.53      177.90     46.17 o 
  -3  37   2      386.93      392.51     53.61 o 
  -1  37   2      888.55     1025.61     97.38 o 
   1  37   2       12.88      -12.66     40.07 o 
   3  37   2        0.20      -12.29     32.43 o 
   5  37   2      344.80      295.57     54.06 o 
   7  37   2        0.19        7.30     31.63 o 
   9  37   2        0.00      -41.83     44.71 o 
  11  37   2      212.40      180.86     41.75 o 
  13  37   2      123.41      134.24     41.53 o 
  15  37   2       13.32       50.32     42.24 o 
  17  37   2        0.33      138.00     65.38 o 
  19  37   2       12.43       68.39     41.28 o 
 -16  38   2       45.83      131.19     62.49 o 
 -14  38   2      106.73      162.02     71.37 o 
 -12  38   2      321.09      583.46     87.66 o 
 -10  38   2       24.24       71.79     40.33 o 
  -8  38   2      171.93      240.97     55.56 o 
  -6  38   2      344.06      380.08     71.19 o 
  -4  38   2        4.23      -11.10     38.30 o 
  -2  38   2      293.21      377.56     61.69 o 
   0  38   2      165.09      273.15     43.04 o 
   2  38   2        2.68       18.55     32.71 o 
   4  38   2      192.16      230.53     54.67 o 
   6  38   2        8.60      -37.99     37.99 o 
   8  38   2      308.62      365.89     63.05 o 
  10  38   2        1.21       51.06     39.23 o 
  12  38   2       83.22       95.24     44.00 o 
  14  38   2      642.42     1017.18    110.40 o 
  16  38   2        6.01       15.74     48.23 o 
 -15  39   2        9.04       76.67     55.04 o 
 -13  39   2       16.31       84.00     60.75 o 
 -11  39   2      156.35      187.68     51.48 o 
  -9  39   2        7.57       74.97     44.56 o 
  -7  39   2       33.50        8.06     38.54 o 
  -5  39   2      231.44      215.95     50.91 o 
  -3  39   2      131.94      131.15     39.03 o 
  -1  39   2      268.81      271.66     50.77 o 
   1  39   2       57.43       10.86     31.17 o 
   3  39   2      447.08      394.96     57.15 o 
   5  39   2        5.83        4.29     31.59 o 
   7  39   2       17.05       57.07     34.33 o 
   9  39   2        9.62       21.70     37.53 o 
  11  39   2      121.28      145.65     49.11 o 
  13  39   2        3.73       69.85     52.00 o 
  15  39   2      217.85      371.34     74.67 o 
 -12  40   2      911.25     1021.52    129.76 o 
 -10  40   2       76.30      126.63     43.74 o 
  -8  40   2      260.85      211.11     54.67 o 
  -6  40   2       53.60       79.85     47.26 o 
  -4  40   2        4.17       44.41     40.66 o 
  -2  40   2       76.38      179.88     48.74 o 
   0  40   2       23.72       93.62     40.60 o 
   2  40   2      288.81      408.99     63.19 o 
   4  40   2        0.11        9.12     39.56 o 
   6  40   2        0.17       17.56     36.04 o 
   8  40   2       74.22      176.28     46.96 o 
  10  40   2       25.53      121.82     51.79 o 
  12  40   2      478.17      574.62     84.08 o 
  -7  41   2      100.11       66.78     42.43 o 
  -5  41   2      193.35      177.50     52.29 o 
  -3  41   2       50.05       38.33     38.23 o 
  -1  41   2      238.29      320.43     65.46 o 
   1  41   2      260.60      338.60     69.68 o 
   3  41   2       21.68      -23.39     35.34 o 
   5  41   2       38.38       83.82     36.36 o 
   7  41   2      193.53      263.99     57.40 o 
   0   1   3    15558.13    16610.92    295.02 o 
  -1   2   3     7340.39     6058.95    131.71 o 
   1   2   3     4895.57     6661.63    139.11 o 
  -2   3   3   104353.50   105116.72    692.65 o 
   0   3   3    84594.51    84440.49    489.51 o 
   2   3   3    75552.21    72911.70    567.56 o 
  -3   4   3     3680.55     3472.32    108.32 o 
  -1   4   3    99412.98   107960.36    972.98 o 
   1   4   3     9331.46     8119.41    123.21 o 
   3   4   3    36197.25    40606.82    411.88 o 
  -4   5   3      868.65      219.04     36.39 o 
  -2   5   3      534.87      307.88     69.30 o 
   0   5   3      159.31      174.87     24.69 o 
   2   5   3    18468.74    20348.99    574.46 o 
   4   5   3     2129.34     1747.33    425.06 o 
  -5   6   3     3635.72     4161.97     75.87 o 
  -3   6   3     7641.16     8735.70    129.70 o 
  -1   6   3   114700.78   123598.14    457.53 o 
   1   6   3    41180.85    39018.01    336.61 o 
   3   6   3    45007.07    44859.44    309.99 o 
   5   6   3     5518.04     8358.63    158.53 o 
  -6   7   3    21702.93    22502.56    192.33 o 
  -4   7   3       34.37       37.04     13.51 o 
  -2   7   3    33072.68    33267.88    356.64 o 
   0   7   3    12677.88    15753.14    193.68 o 
   2   7   3     1662.59     1229.01     48.59 o 
   4   7   3    15635.80    17083.00    152.92 o 
   6   7   3     2537.03     3205.46     67.80 o 
  -7   8   3     2088.72     1709.50     47.41 o 
  -5   8   3    12782.24    12364.44    130.62 o 
  -3   8   3      446.88      393.80     53.13 o 
  -1   8   3     7904.17     6798.27     88.45 o 
   1   8   3      217.44      216.53     16.32 o 
   3   8   3    10056.05     9582.28    110.18 o 
   5   8   3     5471.52     6450.42     84.79 o 
   7   8   3    15859.17    14932.96    173.87 o 
  -8   9   3    19347.08    21089.04    171.91 o 
  -6   9   3     1216.95     1521.55     46.09 o 
  -4   9   3     4888.74     5452.16    104.11 o 
  -2   9   3      450.24      656.28     36.57 o 
   0   9   3    12229.27    14756.21    136.42 o 
   2   9   3      869.70      539.56     26.24 o 
   4   9   3        9.51       53.89     22.89 o 
   6   9   3        0.45       54.99      9.43 o 
   8   9   3      357.48       98.67     14.44 o 
  -9  10   3      848.63      367.44     23.57 o 
  -7  10   3     4080.20     2985.88     66.38 o 
  -5  10   3    37565.57    41677.78    267.01 o 
  -3  10   3     3737.44     3027.46     93.58 o 
  -1  10   3    14584.60    12671.55    130.08 o 
   1  10   3    16023.89    16171.14    141.31 o 
   3  10   3       76.91       48.20      8.64 o 
   5  10   3     8188.09     9626.44    125.57 o 
   7  10   3    25492.41    24291.06    164.62 o 
   9  10   3     1965.30     2404.49     97.92 o 
 -10  11   3     1516.48     1881.65     54.44 o 
  -8  11   3        0.93      220.01     18.29 o 
  -6  11   3    32144.86    33886.00    248.71 o 
  -4  11   3     1267.23     1361.21     53.31 o 
  -2  11   3      410.80      571.40     30.83 o 
   0  11   3      272.21       60.99     11.72 o 
   2  11   3        6.89       99.58     11.17 o 
   4  11   3     4906.20     5029.27     82.00 o 
   6  11   3     3457.95     3554.32     80.52 o 
   8  11   3     3578.71     4020.60     69.99 o 
  10  11   3     3896.39     4159.25     82.42 o 
 -11  12   3     7432.59     8078.67    118.66 o 
  -9  12   3     3587.67     4694.80     84.65 o 
  -7  12   3     3066.24     3540.35     82.98 o 
  -5  12   3     8947.34     8399.99    115.71 o 
  -3  12   3    12889.59    11130.60    135.41 o 
  -1  12   3     2832.37     3712.01     66.61 o 
   1  12   3    12586.71    12195.43    130.87 o 
   3  12   3       56.03      331.67     22.16 o 
   5  12   3    33161.10    35276.89    274.68 o 
   7  12   3     8523.52     8446.46    104.12 o 
   9  12   3      497.47      386.51     20.96 o 
  11  12   3     2368.54     2209.30     62.80 o 
 -12  13   3     8050.04     8555.66    126.59 o 
 -10  13   3    12122.61    13572.88    154.49 o 
  -8  13   3      199.55       93.49     14.81 o 
  -6  13   3    11648.86    11660.83    146.77 o 
  -4  13   3    19444.43    19534.61    186.57 o 
  -2  13   3      541.36      460.63     34.12 o 
   0  13   3       70.43       72.24     14.26 o 
   2  13   3     3333.84     3276.02     70.25 o 
   4  13   3     1511.35     2117.64     65.17 o 
   6  13   3    72563.92    73151.26    359.87 o 
   8  13   3     1075.60     1339.57     43.10 o 
  10  13   3      167.42      268.23     30.15 o 
  12  13   3    22613.57    23279.52    223.45 o 
 -13  14   3      158.68      234.86     20.81 o 
 -11  14   3     3446.78     3958.87     85.62 o 
  -9  14   3     1625.44     1779.91     49.02 o 
  -7  14   3    15950.00    16832.93    152.86 o 
  -5  14   3     3371.43     3799.21     76.10 o 
  -3  14   3    14522.30    13679.71    149.29 o 
  -1  14   3    38946.87    39770.24    291.38 o 
   1  14   3     4132.26     4727.07     84.86 o 
   3  14   3    24729.71    24080.62    210.47 o 
   5  14   3    18676.68    19720.70    191.84 o 
   7  14   3     2126.36     2444.33     87.05 o 
   9  14   3     1452.31      943.61     38.41 o 
  11  14   3      907.44      612.15     37.80 o 
  13  14   3     3815.23     3754.82     91.88 o 
 -14  15   3       15.92        4.43     11.91 o 
 -12  15   3     1724.49     1712.49     55.69 o 
 -10  15   3     2177.84     1903.41     55.99 o 
  -8  15   3     1237.61     1222.92     41.96 o 
  -6  15   3    17287.35    17394.83    165.50 o 
  -4  15   3      260.75      464.47     28.68 o 
  -2  15   3      100.61       65.50     12.96 o 
   0  15   3      564.71      387.36     23.29 o 
   2  15   3     6736.56     7570.48    119.26 o 
   4  15   3      408.41      643.72     36.35 o 
   6  15   3     7738.90     7539.77    110.19 o 
   8  15   3     8953.96    10726.41    119.28 o 
  10  15   3      346.81      424.05     27.47 o 
  12  15   3     1393.13     1386.25     52.83 o 
  14  15   3     1573.29     1607.30     60.68 o 
 -15  16   3       22.39        4.75     10.77 o 
 -13  16   3      485.21      272.28     18.65 o 
 -11  16   3      483.52      370.92     25.66 o 
  -9  16   3      118.96       87.99     11.17 o 
  -7  16   3     6237.38     6139.02    101.40 o 
  -5  16   3    15323.04    15029.96    167.21 o 
  -3  16   3      648.15     1140.18     48.22 o 
  -1  16   3    11523.84    12165.84    153.92 o 
   1  16   3    12669.37    12927.72    127.71 o 
   3  16   3    11577.45    13167.55    154.11 o 
   5  16   3     2599.72     2975.12    126.85 o 
   7  16   3    24582.81    23367.01    381.60 o 
   9  16   3     6670.18     6188.55     87.35 o 
  11  16   3     6503.11     6049.44     98.27 o 
  13  16   3     3482.61     3611.86     85.64 o 
  15  16   3     7291.65     7622.03    130.73 o 
 -16  17   3    11693.45    12058.76    200.01 o 
 -14  17   3      234.27       77.73     14.26 o 
 -12  17   3      676.81      617.32     35.81 o 
 -10  17   3      165.64      173.72     16.23 o 
  -8  17   3      403.37      912.36     38.98 o 
  -6  17   3    10689.04     9438.65    125.30 o 
  -4  17   3     1902.64     2472.66     66.85 o 
  -2  17   3     3715.42     4500.32     90.82 o 
   0  17   3      900.43      677.02     32.23 o 
   2  17   3     1792.24     1805.97     51.43 o 
   4  17   3       14.10       14.08      8.40 o 
   6  17   3        1.93       14.11      9.16 o 
   8  17   3        7.03       46.34      9.46 o 
  10  17   3      396.90      334.03     20.53 o 
  12  17   3      117.71       61.44     11.16 o 
  14  17   3      960.72      833.21     47.84 o 
  16  17   3      105.86        5.22     19.12 o 
 -17  18   3      675.84      524.45     36.33 o 
 -15  18   3      141.61       97.39     19.71 o 
 -13  18   3        2.17      -14.13     14.13 o 
 -11  18   3     4368.38     4232.24     83.24 o 
  -9  18   3       18.80       58.16     14.60 o 
  -7  18   3      906.90      871.25     40.34 o 
  -5  18   3      574.54      913.11     43.50 o 
  -3  18   3     8069.66     7951.90    130.71 o 
  -1  18   3     1490.78     1582.93     54.59 o 
   1  18   3    14657.85    16057.11    166.90 o 
   3  18   3     1934.54     1980.63     58.12 o 
   5  18   3     1707.53     2096.05     62.41 o 
   7  18   3     3735.67     3444.75     90.01 o 
   9  18   3     6054.24     6706.65    101.01 o 
  11  18   3      155.65      166.81     16.74 o 
  13  18   3     2473.46     2748.11     75.78 o 
  15  18   3      487.84      291.76     32.20 o 
  17  18   3     2266.74     2160.40     85.51 o 
 -18  19   3     5057.17     5054.63    150.90 o 
 -16  19   3     1869.67     1723.88     75.43 o 
 -14  19   3        7.80      -18.08     18.08 o 
 -12  19   3      930.14      783.13     43.19 o 
 -10  19   3      125.20      197.66     16.71 o 
  -8  19   3     5584.36     5618.68    106.47 o 
  -6  19   3     1323.45     1311.71     50.33 o 
  -4  19   3      177.26      106.60     17.74 o 
  -2  19   3      156.30      191.67     18.35 o 
   0  19   3      760.71      496.87     61.45 o 
   2  19   3     2194.42     2476.69     71.70 o 
   4  19   3      900.86      828.09     38.69 o 
   6  19   3     6069.55     6011.33    109.27 o 
   8  19   3      802.74      569.62     30.63 o 
  10  19   3      808.91      626.35     37.45 o 
  12  19   3      442.28      306.34     25.27 o 
  14  19   3     5947.94     5307.05    135.04 o 
  16  19   3       12.08      -27.80     28.58 o 
  18  19   3     4397.46     4071.17    136.13 o 
 -19  20   3      158.77      193.08     42.12 o 
 -17  20   3     2852.28     3188.32    109.74 o 
 -15  20   3      459.18      232.06     24.92 o 
 -13  20   3     3188.00     3273.63     93.19 o 
 -11  20   3      669.58      712.27     42.76 o 
  -9  20   3      261.26      224.22     17.35 o 
  -7  20   3       78.97       87.87     13.43 o 
  -5  20   3     1155.86     1083.86     47.25 o 
  -3  20   3     2469.46     2696.09     81.12 o 
  -1  20   3     3229.45     3098.60     81.70 o 
   1  20   3     1500.17     1590.90     57.56 o 
   3  20   3     1038.96     1343.24     55.58 o 
   5  20   3      241.91      200.64     21.96 o 
   7  20   3     2077.04     1982.44     63.98 o 
   9  20   3     1242.68     1146.34     48.84 o 
  11  20   3     2299.79     2146.09     81.10 o 
  13  20   3      708.98      634.83     43.07 o 
  15  20   3      353.82      326.59     27.89 o 
  17  20   3      404.84      305.85     30.93 o 
  19  20   3      222.79      111.56     24.05 o 
 -20  21   3      418.60      375.53     51.28 o 
 -18  21   3      302.53      219.26     45.09 o 
 -16  21   3     6006.56     6186.22    153.75 o 
 -14  21   3     1013.60     1084.04     55.86 o 
 -12  21   3      968.69      759.13     45.50 o 
 -10  21   3     3148.71     3139.03     80.62 o 
  -8  21   3     1392.63     1535.81     56.37 o 
  -6  21   3     1051.21      830.83     40.42 o 
  -4  21   3     5962.53     5583.43    118.46 o 
  -2  21   3     5066.40     5095.96    117.76 o 
   0  21   3      994.44     1046.08     43.13 o 
   2  21   3      659.21      657.07     38.90 o 
   4  21   3     5078.56     5534.01    114.34 o 
   6  21   3      109.25      112.20     19.65 o 
   8  21   3      796.09      746.68     42.25 o 
  10  21   3      738.04      763.26     44.85 o 
  12  21   3     2866.65     2234.62     85.51 o 
  14  21   3      742.03      639.35     41.37 o 
  16  21   3       56.38      -23.02     26.12 o 
  18  21   3      127.80       87.86     36.54 o 
  20  21   3      273.65      168.93     25.33 o 
 -21  22   3      154.83      130.51     34.86 o 
 -19  22   3     1397.96     1437.30     85.16 o 
 -17  22   3       40.09       28.68     19.26 o 
 -15  22   3       17.88       16.73     20.76 o 
 -13  22   3      148.12      128.68     22.97 o 
 -11  22   3     1600.39     1626.96     65.08 o 
  -9  22   3     1830.80     1573.49     59.35 o 
  -7  22   3     1181.98     1429.99     57.37 o 
  -5  22   3      306.84      332.92     25.64 o 
  -3  22   3     2060.89     2022.10     78.10 o 
  -1  22   3     1811.27     1979.26     72.57 o 
   1  22   3     5627.65     5187.86    113.62 o 
   3  22   3     2367.33     2307.35     75.48 o 
   5  22   3     2076.49     1620.75     64.64 o 
   7  22   3     9700.30    10816.24    164.42 o 
   9  22   3     3919.82     4039.51    112.76 o 
  11  22   3      781.40      739.72     44.71 o 
  13  22   3      444.90      253.04     41.58 o 
  15  22   3     7062.93     7185.35    170.32 o 
  17  22   3     1790.42     1535.66     83.95 o 
  19  22   3      343.21      274.32     29.86 o 
  21  22   3       26.34       25.55     23.59 o 
 -22  23   3      925.93      882.91     74.66 o 
 -20  23   3        1.28      -23.06     23.06 o 
 -18  23   3      918.15      610.54     69.67 o 
 -16  23   3     1269.89     1326.86     72.60 o 
 -14  23   3     4257.38     4435.56    123.38 o 
 -12  23   3     3639.42     3799.21    104.49 o 
 -10  23   3      882.20      739.28     45.88 o 
  -8  23   3     3180.14     3247.88     86.13 o 
  -6  23   3      950.88     1034.41     50.76 o 
  -4  23   3       24.82       37.04     17.32 o 
  -2  23   3     4064.26     4113.50    107.89 o 
   0  23   3       16.97       33.87     14.19 o 
   2  23   3     4483.67     4573.67     97.64 o 
   4  23   3      130.09      132.30     19.46 o 
   6  23   3        2.17       15.94     13.95 o 
   8  23   3     1030.59     1195.16     63.53 o 
  10  23   3     6633.46     6399.64    168.20 o 
  12  23   3       10.15        8.97     22.84 o 
  14  23   3      124.84       71.43     23.19 o 
  16  23   3     1494.36     1429.45     73.44 o 
  18  23   3       18.75      -21.16     23.61 o 
  20  23   3        7.40      -12.72     24.96 o 
  22  23   3       30.04       57.93     23.70 o 
 -23  24   3        1.10      -29.87     29.87 o 
 -21  24   3       91.04       65.46     30.54 o 
 -19  24   3       27.93       51.16     22.87 o 
 -17  24   3      664.70      383.78     63.82 o 
 -15  24   3        1.88        8.22     20.99 o 
 -13  24   3      414.08      260.30     28.71 o 
 -11  24   3      640.15      518.30     39.74 o 
  -9  24   3     1455.32     1472.02     65.49 o 
  -7  24   3       18.59        9.27     12.05 o 
  -5  24   3     3669.90     3705.96    101.71 o 
  -3  24   3    11892.38    11900.21    193.33 o 
  -1  24   3        7.71       47.05     18.48 o 
   1  24   3     4158.97     3915.62    103.78 o 
   3  24   3      410.14      354.83     35.43 o 
   5  24   3      284.63      487.21     36.46 o 
   7  24   3     2593.40     2852.07     98.05 o 
   9  24   3     3668.41     3751.52    120.56 o 
  11  24   3      123.71       87.17     21.24 o 
  13  24   3        3.95      -23.95     23.95 o 
  15  24   3     5469.74     5688.70    149.23 o 
  17  24   3      803.11      633.13     52.19 o 
  19  24   3      116.27       56.03     21.90 o 
  21  24   3      804.20      761.53     60.97 o 
  23  24   3     2913.38     3015.20    136.79 o 
 -24  25   3        0.47        2.44     24.59 o 
 -22  25   3       51.06       24.41     28.63 o 
 -20  25   3       88.82       39.45     26.34 o 
 -18  25   3      108.92       46.47     29.33 o 
 -16  25   3       52.60       10.32     20.99 o 
 -14  25   3     2328.84     2233.27     97.59 o 
 -12  25   3     1688.99     1812.79     78.63 o 
 -10  25   3     8848.69     7842.30    154.39 o 
  -8  25   3     1295.65     1317.62     63.40 o 
  -6  25   3       77.96      128.08     19.10 o 
  -4  25   3        7.46       19.36     18.59 o 
  -2  25   3        3.54       13.40     17.57 o 
   0  25   3     1518.08     1660.75     80.26 o 
   2  25   3      172.06      132.79     20.86 o 
   4  25   3     6403.43     6579.97    165.28 o 
   6  25   3      193.15      215.39     33.93 o 
   8  25   3      544.57      428.67     34.69 o 
  10  25   3     2252.44     2251.22     96.51 o 
  12  25   3     2121.80     2048.52     91.90 o 
  14  25   3       41.51       60.02     22.31 o 
  16  25   3       31.72      -20.53     20.91 o 
  18  25   3       22.11       10.50     26.28 o 
  20  25   3       20.95       -3.35     21.86 o 
  22  25   3      383.96      453.23     49.29 o 
  24  25   3       27.56       38.97     24.82 o 
 -25  26   3      218.46      123.58     34.63 o 
 -23  26   3      591.28      592.14     68.12 o 
 -21  26   3       24.26       11.89     30.44 o 
 -19  26   3        5.14      -29.56     29.56 o 
 -17  26   3       22.51      -30.78     30.78 o 
 -15  26   3      278.33      239.57     30.74 o 
 -13  26   3      876.65     1005.70     64.67 o 
 -11  26   3        0.41        5.77     17.59 o 
  -9  26   3     5882.80     5591.11    135.85 o 
  -7  26   3      190.92      137.19     29.64 o 
  -5  26   3      829.35      723.81     47.40 o 
  -3  26   3      507.42      532.13     47.04 o 
  -1  26   3      504.49      557.73     45.27 o 
   1  26   3      827.42      718.75     56.28 o 
   3  26   3     2506.67     2673.80    106.97 o 
   5  26   3        2.55      -29.23     29.23 o 
   7  26   3       22.49      -25.57     25.57 o 
   9  26   3     1548.10     1126.80     68.48 o 
  11  26   3      385.25      461.38     48.83 o 
  13  26   3     1287.74     1558.77     83.09 o 
  15  26   3      152.06       83.62     24.24 o 
  17  26   3      202.71       98.33     25.15 o 
  19  26   3      203.36      168.53     26.60 o 
  21  26   3        1.15        5.57     36.40 o 
  23  26   3      148.33      168.55     38.44 o 
  25  26   3      157.61       84.72     33.17 o 
 -26  27   3        0.29       11.41     26.97 o 
 -24  27   3      199.83      237.52     39.23 o 
 -22  27   3       84.73       20.17     28.31 o 
 -20  27   3       52.00       53.02     32.18 o 
 -18  27   3        7.97      -18.96     22.19 o 
 -16  27   3     1328.18     1070.54     69.01 o 
 -14  27   3      118.21       38.23     22.39 o 
 -12  27   3      318.82      282.16     39.13 o 
 -10  27   3      293.93      265.22     34.26 o 
  -8  27   3     3191.54     3105.22    119.07 o 
  -6  27   3     5563.26     5909.64    161.50 o 
  -4  27   3     2837.05     2886.14    109.29 o 
  -2  27   3     2791.77     2878.30    111.69 o 
   0  27   3    13380.95    13721.54    228.98 o 
   2  27   3        8.65       23.84     24.91 o 
   4  27   3      980.92      832.98     60.62 o 
   6  27   3     5056.75     5442.03    159.54 o 
   8  27   3     2419.26     2419.13    105.90 o 
  10  27   3      500.76      543.30     59.54 o 
  12  27   3       24.92        4.06     23.78 o 
  14  27   3      798.18      859.38     63.77 o 
  16  27   3      188.34      202.31     27.23 o 
  18  27   3       94.74      108.52     32.59 o 
  20  27   3       48.11       23.98     27.46 o 
  22  27   3       67.91       73.66     30.34 o 
  24  27   3      832.26     1192.93     99.14 o 
  26  27   3       13.19       11.04     32.11 o 
 -27  28   3       29.96       54.38     31.04 o 
 -25  28   3      325.19      348.19     52.55 o 
 -23  28   3      359.13      431.09     51.62 o 
 -21  28   3      430.92      557.19     65.74 o 
 -19  28   3       34.84       44.45     33.20 o 
 -17  28   3       86.58       53.27     22.84 o 
 -15  28   3        6.38      -27.02     31.31 o 
 -13  28   3      176.85      121.55     23.34 o 
 -11  28   3      397.49      309.05     39.12 o 
  -9  28   3      145.55      110.00     26.33 o 
  -7  28   3       39.13       37.58     24.78 o 
  -5  28   3      283.32      246.02     40.24 o 
  -3  28   3        9.71       15.71     19.49 o 
  -1  28   3     1130.62     1081.05     66.99 o 
   1  28   3      957.45      637.86     62.47 o 
   3  28   3      119.44       10.02     28.39 o 
   5  28   3        1.47       38.60     21.31 o 
   7  28   3        4.81       32.80     20.25 o 
   9  28   3     1116.67     1206.97     92.65 o 
  11  28   3       65.91       32.08     30.51 o 
  13  28   3      636.72      633.97     56.11 o 
  15  28   3     2343.90     2528.70    113.95 o 
  17  28   3      157.88      157.21     31.30 o 
  19  28   3      604.40      595.48     60.72 o 
  21  28   3      277.54      450.23     53.63 o 
  23  28   3      348.95      358.46     56.35 o 
  25  28   3       36.55       97.70     31.13 o 
  27  28   3       16.54       10.02     33.66 o 
 -28  29   3      261.43      332.08     59.59 o 
 -26  29   3       11.95       19.51     33.21 o 
 -24  29   3       15.39       79.97     35.24 o 
 -22  29   3      636.96      532.11     63.10 o 
 -20  29   3      168.58      136.41     31.09 o 
 -18  29   3       25.71       36.82     31.46 o 
 -16  29   3      101.53       50.55     42.76 o 
 -14  29   3      186.36      138.22     32.84 o 
 -12  29   3      319.10      374.57     51.82 o 
 -10  29   3      517.04      662.29     65.59 o 
  -8  29   3       27.77       66.93     20.97 o 
  -6  29   3       10.64      -25.45     25.45 o 
  -4  29   3      883.64      875.95     66.96 o 
  -2  29   3      608.02      642.60     59.00 o 
   0  29   3      236.12      395.27     44.91 o 
   2  29   3      790.31      706.76     68.00 o 
   4  29   3      120.42      126.45     30.10 o 
   6  29   3     1272.36     1256.84     74.61 o 
   8  29   3     1563.65     1646.64     99.24 o 
  10  29   3      186.83      125.30     36.26 o 
  12  29   3     1949.45     1961.58    113.84 o 
  14  29   3       40.01       96.85     33.56 o 
  16  29   3        4.40       -9.20     26.02 o 
  18  29   3      502.07      492.45     58.03 o 
  20  29   3      182.90      215.57     34.45 o 
  22  29   3      345.75      360.57     59.99 o 
  24  29   3      178.93      172.59     60.31 o 
  26  29   3       10.26        0.19     30.04 o 
  28  29   3        0.04      -32.07     32.07 o 
 -27  30   3      121.15      297.67     55.43 o 
 -25  30   3       96.45      107.31     36.77 o 
 -23  30   3       90.43      164.12     44.76 o 
 -21  30   3        4.50       16.88     38.29 o 
 -19  30   3      476.47      468.01     72.63 o 
 -17  30   3     1662.10     1633.35    125.04 o 
 -15  30   3      766.03      824.19     78.53 o 
 -13  30   3      647.11      848.70     80.69 o 
 -11  30   3      547.55      584.05     66.97 o 
  -9  30   3      614.94      560.20     58.90 o 
  -7  30   3        2.02      -16.37     26.67 o 
  -5  30   3       69.98        6.33     24.39 o 
  -3  30   3      329.09      471.65     56.20 o 
  -1  30   3      179.70      153.03     31.19 o 
   1  30   3     1390.05     1464.74     85.58 o 
   3  30   3      512.51      426.55     51.12 o 
   5  30   3      164.99      154.10     34.57 o 
   7  30   3      880.38      935.53     67.56 o 
   9  30   3     1195.70     1271.21     95.02 o 
  11  30   3      395.08      209.24     46.64 o 
  13  30   3        0.16        7.87     36.28 o 
  15  30   3      290.14      197.18     48.09 o 
  17  30   3      283.20      315.73     48.15 o 
  19  30   3        0.45       12.28     28.94 o 
  21  30   3        1.64        0.48     31.90 o 
  23  30   3      215.44      222.10     49.24 o 
  25  30   3        1.27       51.81     43.89 o 
  27  30   3      144.75      155.47     40.83 o 
 -26  31   3        7.92       36.28     47.58 o 
 -24  31   3       61.10      105.59     37.40 o 
 -22  31   3      532.72      846.10    103.26 o 
 -20  31   3        4.21       48.17     51.73 o 
 -18  31   3      540.74      404.11     81.08 o 
 -16  31   3      385.31      635.95     82.09 o 
 -14  31   3       94.72       55.52     28.12 o 
 -12  31   3     3168.49     3454.68    165.28 o 
 -10  31   3      208.03      189.63     54.90 o 
  -8  31   3      341.06      219.00     30.58 o 
  -6  31   3      432.39      592.38     58.79 o 
  -4  31   3      275.18      355.15     51.31 o 
  -2  31   3     1304.55     1257.40    102.28 o 
   0  31   3      634.12      710.80     72.95 o 
   2  31   3        1.39      -13.81     23.88 o 
   4  31   3      664.16      685.24     64.74 o 
   6  31   3     2024.00     2279.40    110.75 o 
   8  31   3      621.29      817.70     71.65 o 
  10  31   3      139.20      116.10     32.92 o 
  12  31   3      720.07      796.03     78.14 o 
  14  31   3     2782.10     3057.20    149.16 o 
  16  31   3       59.35       91.32     36.96 o 
  18  31   3        9.05       51.97     27.24 o 
  20  31   3        0.35        2.79     35.94 o 
  22  31   3       72.48      130.62     39.06 o 
  24  31   3       57.92       56.41     43.36 o 
  26  31   3       15.35       85.77     38.65 o 
 -25  32   3      141.05      141.19     44.98 o 
 -23  32   3       55.05      109.29     44.32 o 
 -21  32   3      319.31      302.98     64.22 o 
 -19  32   3      112.67       13.49     31.74 o 
 -17  32   3        0.08       14.22     36.36 o 
 -15  32   3      469.61      563.55     76.38 o 
 -13  32   3       98.68      103.73     34.06 o 
 -11  32   3     3000.30     3053.97    157.09 o 
  -9  32   3       11.69        7.24     31.97 o 
  -7  32   3      116.35       35.45     35.48 o 
  -5  32   3      830.69      864.70     78.35 o 
  -3  32   3      288.56      199.02     59.54 o 
  -1  32   3       83.41       44.83     32.87 o 
   1  32   3      158.94      174.90     40.95 o 
   3  32   3      142.17       43.62     27.48 o 
   5  32   3      295.73      329.82     41.38 o 
   7  32   3        1.67       35.16     27.73 o 
   9  32   3      864.71     1047.36     86.19 o 
  11  32   3       20.42       40.60     31.50 o 
  13  32   3      182.21      251.77     49.45 o 
  15  32   3      543.93      700.61     79.99 o 
  17  32   3      205.91      299.55     55.40 o 
  19  32   3      128.02      192.55     41.23 o 
  21  32   3      237.81      161.04     51.92 o 
  23  32   3       67.09       32.38     41.66 o 
  25  32   3      295.54      228.95     60.62 o 
 -24  33   3       17.52       21.41     57.81 o 
 -22  33   3      111.61      138.20     60.22 o 
 -20  33   3      105.91      135.83     47.67 o 
 -18  33   3      216.31       39.03     39.49 o 
 -16  33   3       15.86       30.20     32.38 o 
 -14  33   3      381.18      529.17     72.99 o 
 -12  33   3      128.80      176.24     43.99 o 
 -10  33   3        0.96       20.97     26.67 o 
  -8  33   3       17.96        2.86     40.47 o 
  -6  33   3      190.60      178.98     42.13 o 
  -4  33   3      494.61      376.93     55.61 o 
  -2  33   3       69.92       27.15     33.66 o 
   0  33   3      244.91      227.77     34.45 o 
   2  33   3      335.30      311.73     50.44 o 
   4  33   3      268.60      236.54     42.75 o 
   6  33   3      197.17      235.71     43.03 o 
   8  33   3      127.59      102.29     31.19 o 
  10  33   3       26.47       15.60     27.08 o 
  12  33   3      217.19      201.97     49.01 o 
  14  33   3      118.42      307.80     59.36 o 
  16  33   3      247.01      341.02     58.73 o 
  18  33   3      190.68      189.30     44.13 o 
  20  33   3      112.81      147.39     51.06 o 
  22  33   3       44.38       59.99     34.78 o 
  24  33   3       21.08      125.81     46.20 o 
 -23  34   3      185.64      213.96     57.54 o 
 -21  34   3        0.01       54.09     53.25 o 
 -19  34   3       42.20       38.82     49.09 o 
 -17  34   3      119.75      231.56     61.03 o 
 -15  34   3        0.93       15.22     28.56 o 
 -13  34   3       15.00        5.47     30.03 o 
 -11  34   3      111.15       75.52     33.76 o 
  -9  34   3       12.98       14.23     34.96 o 
  -7  34   3      262.40      291.06     53.20 o 
  -5  34   3        1.82      -10.69     35.49 o 
  -3  34   3        5.51       11.51     37.69 o 
  -1  34   3        9.86       -0.91     35.86 o 
   1  34   3        5.78      -25.04     36.85 o 
   3  34   3      301.72      422.41     55.97 o 
   5  34   3        0.42      -31.04     37.12 o 
   7  34   3       17.68      -39.35     39.35 o 
   9  34   3       60.99        8.24     31.61 o 
  11  34   3      633.47      559.92     75.09 o 
  13  34   3     1269.97     1209.27    107.37 o 
  15  34   3       38.98       75.04     44.15 o 
  17  34   3      403.54      592.26     77.89 o 
  19  34   3      375.50      390.70     69.79 o 
  21  34   3      541.68      609.78     92.05 o 
  23  34   3      345.34      330.22     62.48 o 
 -22  35   3      331.26      565.33     84.48 o 
 -20  35   3       15.11       44.70     34.58 o 
 -18  35   3        6.57       27.02     32.59 o 
 -16  35   3      116.15      206.17     62.81 o 
 -14  35   3      129.76      165.19     45.49 o 
 -12  35   3      372.01      411.51     76.56 o 
 -10  35   3       50.97       41.85     38.92 o 
  -8  35   3      314.51      472.93     73.03 o 
  -6  35   3      670.87      812.40     84.67 o 
  -4  35   3      710.89      793.41     83.08 o 
  -2  35   3      478.69      469.97     56.77 o 
   0  35   3       11.21      -27.89     32.38 o 
   2  35   3        0.74      -39.00     39.00 o 
   4  35   3      523.74      590.37     86.15 o 
   6  35   3       16.34       47.71     42.89 o 
   8  35   3      230.41      124.10     36.13 o 
  10  35   3      456.22      422.56     62.95 o 
  12  35   3       95.80      116.72     42.62 o 
  14  35   3      237.65      313.44     68.41 o 
  16  35   3        2.99       18.16     37.15 o 
  18  35   3        3.62       20.17     34.63 o 
  20  35   3        3.99       11.09     44.04 o 
  22  35   3        3.79      110.22     43.57 o 
 -19  36   3      135.56      222.85     70.01 o 
 -17  36   3      152.89      221.46     68.53 o 
 -15  36   3      384.66      292.47     71.98 o 
 -13  36   3      347.90      433.92     70.23 o 
 -11  36   3      630.94      720.95     88.86 o 
  -9  36   3        6.99        7.57     44.40 o 
  -7  36   3      220.39      223.49     54.77 o 
  -5  36   3      542.88      626.56     79.45 o 
  -3  36   3       20.22       42.25     33.12 o 
  -1  36   3        0.01       -2.93     34.60 o 
   1  36   3       36.01      -29.88     33.59 o 
   3  36   3        0.16      -49.74     49.74 o 
   5  36   3      436.72      458.81     70.94 o 
   7  36   3      308.98      223.40     45.28 o 
   9  36   3       52.84      191.23     53.15 o 
  11  36   3      220.74      179.26     42.90 o 
  13  36   3       98.75      131.57     48.49 o 
  15  36   3        5.43      -34.41     34.41 o 
  17  36   3       37.52       18.46     46.85 o 
  19  36   3       19.89        9.97     46.68 o 
 -18  37   3      164.42      466.23     92.36 o 
 -16  37   3      445.20      664.67    111.88 o 
 -14  37   3      472.24      640.80    100.17 o 
 -12  37   3        5.72       82.23     30.62 o 
 -10  37   3      287.30      283.88     64.13 o 
  -8  37   3      208.36      185.05     56.23 o 
  -6  37   3       98.73       84.80     46.43 o 
  -4  37   3        7.73       21.89     33.53 o 
  -2  37   3      146.97      180.87     38.26 o 
   0  37   3        0.02       -4.11     38.49 o 
   2  37   3       93.75       13.03     55.40 o 
   4  37   3       94.58      168.25     57.03 o 
   6  37   3      210.63      177.94     38.86 o 
   8  37   3      142.86      113.92     41.55 o 
  10  37   3      312.77      418.79     68.92 o 
  12  37   3       21.27       95.82     44.02 o 
  14  37   3      114.95      108.97     49.34 o 
  16  37   3      799.29      930.35    108.02 o 
  18  37   3       91.18      151.38     62.82 o 
 -17  38   3      167.22      350.09     98.62 o 
 -15  38   3        0.79      127.15     60.32 o 
 -13  38   3        1.54        7.51     48.53 o 
 -11  38   3       16.65       -0.30     41.55 o 
  -9  38   3      144.39      100.44     41.80 o 
  -7  38   3        8.40       43.29     46.54 o 
  -5  38   3      202.77      123.89     49.98 o 
  -3  38   3       79.48       68.76     37.45 o 
  -1  38   3      225.71      216.88     42.80 o 
   1  38   3      245.83      247.55     44.73 o 
   3  38   3      381.29      465.90     71.44 o 
   5  38   3      247.06      227.95     51.94 o 
   7  38   3      164.30      148.68     38.33 o 
   9  38   3       83.63       28.72     37.03 o 
  11  38   3       60.81       67.59     30.80 o 
  13  38   3       32.87      -14.86     46.97 o 
  15  38   3      364.52      663.81     97.70 o 
  17  38   3      118.46       54.05     47.98 o 
 -14  39   3       53.39       98.36     60.68 o 
 -12  39   3       86.87      116.31     50.71 o 
 -10  39   3       79.72       94.68     41.55 o 
  -8  39   3       95.51       62.32     41.74 o 
  -6  39   3        1.35      -16.87     35.78 o 
  -4  39   3       28.73       11.84     37.94 o 
  -2  39   3      157.47      169.70     40.99 o 
   0  39   3       26.92      -10.82     38.23 o 
   2  39   3       35.74      -36.60     46.60 o 
   4  39   3        0.72      -16.56     33.10 o 
   6  39   3       12.97       33.96     59.01 o 
   8  39   3       15.37        6.91     41.29 o 
  10  39   3      162.85      231.47     51.78 o 
  12  39   3        0.91       -0.08     63.02 o 
  14  39   3      100.73      246.97     63.39 o 
 -11  40   3        3.52       33.71     39.51 o 
  -9  40   3        0.04       14.37     39.41 o 
  -7  40   3      191.94      241.49     46.70 o 
  -5  40   3       31.47       11.76     34.70 o 
  -3  40   3        3.73        5.36     39.69 o 
  -1  40   3       55.52        3.73     41.80 o 
   1  40   3      320.02      427.44     69.98 o 
   3  40   3       87.54      127.13     35.79 o 
   5  40   3       32.83      -29.43     40.69 o 
   7  40   3      431.91      693.58     90.97 o 
   9  40   3      192.97      383.06     69.20 o 
  11  40   3        4.95      -44.00     79.62 o 
  -6  41   3       56.19      107.15     47.71 o 
  -4  41   3        3.54      -39.50     39.50 o 
  -2  41   3        0.02      -16.14     43.02 o 
   0  41   3       39.86       47.38     37.58 o 
   2  41   3        2.53        5.24     46.78 o 
   4  41   3      372.89      453.76     71.05 o 
   6  41   3      107.31      123.25     39.08 o 
   0   0   4   726987.62   776857.88   3336.55 o 
   1   1   4    13117.91    15063.48    233.76 o 
   0   2   4   296561.78   294501.47   1512.67 o 
   2   2   4    61881.73    56526.08    544.91 o 
  -1   3   4    24438.62    25387.42    308.37 o 
   1   3   4    16055.10    18583.09    263.05 o 
   3   3   4   137607.73   147504.34    872.34 o 
  -2   4   4     2553.23     1736.69     68.68 o 
   0   4   4   143032.42   155044.72    747.15 o 
   2   4   4    13543.88    13742.47    375.75 o 
   4   4   4     3764.42     3048.80     95.11 o 
  -3   5   4    64813.70    71688.06    823.32 o 
  -1   5   4    27447.56    28727.88    495.03 o 
   1   5   4    14525.89    14372.84    227.71 o 
   3   5   4    18773.80    20406.13    250.23 o 
   5   5   4     3289.32     3543.50    576.31 o 
  -4   6   4    40178.03    39528.62    345.31 o 
  -2   6   4    25328.71    26527.93    644.72 o 
   0   6   4   218739.91   217554.88    802.16 o 
   2   6   4   102623.81   111998.55    730.73 o 
   4   6   4        0.58       24.90     14.79 o 
   6   6   4    35800.84    35019.70    392.84 o 
  -5   7   4    12980.07    11311.42    186.54 o 
  -3   7   4     1759.83     1440.06     88.93 o 
  -1   7   4    17082.48    15236.20    265.31 o 
   1   7   4    13232.48    11769.56    178.50 o 
   3   7   4    10768.92    13478.93    195.20 o 
   5   7   4     2049.99     2502.51     90.74 o 
   7   7   4     3789.84     4311.52    109.93 o 
  -6   8   4    33645.04    28512.04    298.07 o 
  -4   8   4    59243.29    54871.88    337.41 o 
  -2   8   4    38427.74    40694.89    578.44 o 
   0   8   4   139074.98   141342.34    608.64 o 
   2   8   4     2171.98     2240.44     86.21 o 
   4   8   4      279.54      304.06     31.29 o 
   6   8   4    77103.80    74278.80    469.92 o 
   8   8   4    13095.67    11311.71    144.76 o 
  -7   9   4      124.75      222.32     19.65 o 
  -5   9   4     1974.79     1488.98     66.95 o 
  -3   9   4    33548.16    34885.86    642.21 o 
  -1   9   4     5898.73     5667.95    100.67 o 
   1   9   4     3023.71     3189.98     84.08 o 
   3   9   4      694.45      571.65     34.80 o 
   5   9   4    28656.51    30384.38    285.39 o 
   7   9   4     5865.44     6052.59    119.07 o 
   9   9   4     3471.75     4663.65     89.15 o 
  -8  10   4    29327.20    32244.12    241.58 o 
  -6  10   4    28910.36    26798.90    258.45 o 
  -4  10   4     4021.90     1837.38    361.34 o 
  -2  10   4    22000.52    23762.46    264.05 o 
   0  10   4    45306.42    46300.39    384.82 o 
   2  10   4     5891.30     5478.28     95.25 o 
   4  10   4       81.81      131.40     14.80 o 
   6  10   4      449.88     1242.03     48.55 o 
   8  10   4    16537.04    20335.68    210.04 o 
  10  10   4    53744.14    58162.72    336.08 o 
  -9  11   4    19594.16    20611.71    191.25 o 
  -7  11   4     1671.55     1939.52     84.88 o 
  -5  11   4    10866.77    10296.87    853.15 o 
  -3  11   4    24430.72    27088.78    405.48 o 
  -1  11   4    29966.45    29175.46    214.15 o 
   1  11   4     1987.52     2698.48     67.90 o 
   3  11   4     2131.16     1734.84     51.85 o 
   5  11   4     3739.51     3441.26     72.81 o 
   7  11   4      620.53      585.91     48.39 o 
   9  11   4     2808.48     2045.85     61.74 o 
  11  11   4      101.75       72.50     12.68 o 
 -10  12   4     1773.24     2453.58     69.89 o 
  -8  12   4    24016.52    24556.98    247.47 o 
  -6  12   4    37659.45    38099.23    546.10 o 
  -4  12   4    10530.50    11495.62    163.57 o 
  -2  12   4     3847.60     3477.83     73.26 o 
   0  12   4    14942.94    12782.54    140.12 o 
   2  12   4    15933.97    15808.91    156.47 o 
   4  12   4      509.55      461.73     26.69 o 
   6  12   4    67397.91    71253.24    380.52 o 
   8  12   4       27.09      106.47     13.74 o 
  10  12   4     9316.12     8713.60    130.25 o 
  12  12   4     3416.28     3111.90     79.55 o 
 -11  13   4     1169.12     1121.68     46.23 o 
  -9  13   4     9350.70     9334.44    131.64 o 
  -7  13   4    22393.79    25829.87    254.69 o 
  -5  13   4      173.10      252.98     49.75 o 
  -3  13   4     5130.65     4371.20    116.26 o 
  -1  13   4    10039.53    11931.58    134.22 o 
   1  13   4      792.20      955.39     39.55 o 
   3  13   4     1664.37     2780.25     67.12 o 
   5  13   4     3090.94     3369.29     73.94 o 
   7  13   4     1666.55     1672.56     70.76 o 
   9  13   4     6926.55     6782.16     98.13 o 
  11  13   4     2018.48     1996.70     63.60 o 
  13  13   4     6580.37     6592.49    118.37 o 
 -12  14   4    14316.82    14438.20    166.11 o 
 -10  14   4    29396.85    30833.29    293.02 o 
  -8  14   4    12063.18    13318.22    189.26 o 
  -6  14   4    11680.66     9348.88   1021.32 o 
  -4  14   4    24425.07    24235.55    217.46 o 
  -2  14   4     8325.18     8955.75    116.28 o 
   0  14   4    12609.54    10980.62    133.58 o 
   2  14   4     5355.35     4726.03     90.33 o 
   4  14   4     2170.38     2284.94     62.95 o 
   6  14   4     2330.77     2568.91     71.48 o 
   8  14   4    23891.41    22796.69    193.43 o 
  10  14   4      167.27      172.28     18.66 o 
  12  14   4     4088.66     3432.56     85.34 o 
  14  14   4    23628.79    22958.08    225.22 o 
 -13  15   4      176.32      102.93     19.49 o 
 -11  15   4       22.19       62.18     14.69 o 
  -9  15   4      177.18      130.17     24.54 o 
  -7  15   4       33.07       71.79     15.25 o 
  -5  15   4     1232.91     1093.24     52.73 o 
  -3  15   4      168.00      191.75     28.63 o 
  -1  15   4    18291.92    19026.19    173.21 o 
   1  15   4     2878.54     2848.99     70.65 o 
   3  15   4      463.60      328.15     22.77 o 
   5  15   4      408.11      549.31     34.60 o 
   7  15   4      716.98      916.88     44.51 o 
   9  15   4      232.50      105.56     15.39 o 
  11  15   4     3658.36     3366.54     72.17 o 
  13  15   4      206.81      238.98     22.59 o 
  15  15   4      682.79      535.33     36.21 o 
 -14  16   4     4403.97     4376.04     98.56 o 
 -12  16   4     3922.10     3941.29     87.81 o 
 -10  16   4     6962.42     6300.85    132.18 o 
  -8  16   4        5.67       60.51     14.59 o 
  -6  16   4    12803.78    12787.37    175.37 o 
  -4  16   4    29288.15    28872.96    289.15 o 
  -2  16   4        3.02       48.03     14.19 o 
   0  16   4    21107.25    19513.23    222.14 o 
   2  16   4    12317.96    12142.47    152.65 o 
   4  16   4     1636.01     2272.05     71.21 o 
   6  16   4     2327.19     2265.58     71.25 o 
   8  16   4     2538.05     2189.05     63.22 o 
  10  16   4     5106.77     5431.19     90.36 o 
  12  16   4      606.60      620.04     32.56 o 
  14  16   4      809.95      785.57     40.49 o 
  16  16   4     8915.23     9961.13    150.54 o 
 -15  17   4      298.99      345.44     28.82 o 
 -13  17   4      634.22      502.05     34.88 o 
 -11  17   4      142.09       70.21     14.46 o 
  -9  17   4     7864.24     7559.48    145.49 o 
  -7  17   4       24.86       71.00     16.67 o 
  -5  17   4    10794.83    10333.58    168.86 o 
  -3  17   4     1834.22     1948.88     70.08 o 
  -1  17   4     4310.87     4486.36     82.54 o 
   1  17   4      750.49      980.39     39.31 o 
   3  17   4        7.87       39.13     13.73 o 
   5  17   4      269.83       48.48     11.64 o 
   7  17   4      193.89      115.66     16.10 o 
   9  17   4      102.96       93.13     14.41 o 
  11  17   4     3542.01     3589.36     74.68 o 
  13  17   4     3160.54     3105.23     83.18 o 
  15  17   4     1619.99     1620.09     70.88 o 
  17  17   4     2735.08     2636.48     91.22 o 
 -16  18   4      288.68      271.58     39.23 o 
 -14  18   4      121.49      149.10     20.60 o 
 -12  18   4      433.11      461.73     34.93 o 
 -10  18   4      546.29      419.53     42.15 o 
  -8  18   4      638.14      653.87     44.49 o 
  -6  18   4     2543.92     2850.57     87.08 o 
  -4  18   4     3509.41     3259.00     95.50 o 
  -2  18   4      338.40      322.43     30.72 o 
   0  18   4    37828.43    40698.66    269.56 o 
   2  18   4    18178.61    18384.68    182.43 o 
   4  18   4       75.46      200.16     44.46 o 
   6  18   4     6139.57     6094.28    120.32 o 
   8  18   4     9632.70     9586.55    141.27 o 
  10  18   4    12741.60    12748.02    150.41 o 
  12  18   4     1278.36     1169.60     43.31 o 
  14  18   4    15464.69    14888.71    222.61 o 
  16  18   4      965.48      958.14     52.25 o 
  18  18   4      126.22      113.70     29.85 o 
 -17  19   4       88.65       47.82     25.57 o 
 -15  19   4     1080.93     1272.19     66.48 o 
 -13  19   4     2310.53     2576.06     86.95 o 
 -11  19   4      359.39      276.01     26.25 o 
  -9  19   4    11275.52    11134.47    174.96 o 
  -7  19   4     5979.48     6332.43    130.59 o 
  -5  19   4     1015.27      888.32     51.00 o 
  -3  19   4     1739.90     2047.78     77.28 o 
  -1  19   4     2410.30     2116.73     77.24 o 
   1  19   4     1595.55     1228.80     44.94 o 
   3  19   4       89.48       54.73     14.48 o 
   5  19   4     3713.84     3449.89     94.23 o 
   7  19   4     1787.15     1825.45     57.56 o 
   9  19   4      256.19      179.83     17.20 o 
  11  19   4     1320.39     1337.42     56.57 o 
  13  19   4     1213.17     1366.16     65.52 o 
  15  19   4      250.09      293.63     30.07 o 
  17  19   4      317.40      309.69     41.11 o 
  19  19   4        3.27       28.42     23.48 o 
 -18  20   4     6320.53     5747.97    166.89 o 
 -16  20   4     2603.01     2515.39     98.71 o 
 -14  20   4     1327.75     1345.61     64.14 o 
 -12  20   4    13830.75    13330.47    202.62 o 
 -10  20   4     2033.27     1995.08     73.74 o 
  -8  20   4       51.04      177.03     26.24 o 
  -6  20   4    21441.90    24197.64    259.42 o 
  -4  20   4     2873.96     2624.37     90.63 o 
  -2  20   4      590.59      419.45     30.14 o 
   0  20   4     3147.57     3289.23     96.26 o 
   2  20   4      455.87      574.70     36.15 o 
   4  20   4     7030.93     7937.42    130.56 o 
   6  20   4     4213.54     4246.64    106.79 o 
   8  20   4     1916.44     1845.59     70.69 o 
  10  20   4     4930.59     4336.50    106.99 o 
  12  20   4     1191.86     1205.15     68.20 o 
  14  20   4     1426.30     1344.60     75.11 o 
  16  20   4     3920.09     3705.25    132.35 o 
  18  20   4        1.08        1.88     18.78 o 
  20  20   4      981.31      691.74    104.22 o 
 -19  21   4     1362.02     1346.87     84.04 o 
 -17  21   4      302.02      227.29     27.58 o 
 -15  21   4      695.07      597.53     44.98 o 
 -13  21   4        2.23      -10.22     16.87 o 
 -11  21   4        0.04        8.28     19.97 o 
  -9  21   4      447.20      463.10     36.62 o 
  -7  21   4      724.86      792.61     47.61 o 
  -5  21   4      343.31      303.23     33.75 o 
  -3  21   4      111.95      148.82     23.58 o 
  -1  21   4       71.04       58.67     16.28 o 
   1  21   4      111.83       53.03     14.11 o 
   3  21   4        9.33        1.88     12.78 o 
   5  21   4     1069.31      996.14     49.29 o 
   7  21   4     1076.12      805.41     47.18 o 
   9  21   4       78.11       82.62     16.14 o 
  11  21   4      244.89      150.75     24.40 o 
  13  21   4        0.39      -25.54     25.54 o 
  15  21   4      383.31      230.94     28.11 o 
  17  21   4     1711.73     1755.83     92.67 o 
  19  21   4      225.47      278.15     32.52 o 
  21  21   4      335.20      242.29     31.05 o 
 -20  22   4      207.09      351.56     44.32 o 
 -18  22   4      412.98      449.65     50.82 o 
 -16  22   4       16.41        8.20     18.92 o 
 -14  22   4      147.28       88.67     27.42 o 
 -12  22   4     4730.76     5040.40    128.38 o 
 -10  22   4       48.07       37.86     14.86 o 
  -8  22   4     1312.44     1329.96     63.17 o 
  -6  22   4     6386.95     6386.11    138.35 o 
  -4  22   4     2601.31     2836.75     97.54 o 
  -2  22   4      213.39      287.92     33.24 o 
   0  22   4     9292.60    10246.46    175.23 o 
   2  22   4     2402.95     2333.81     91.82 o 
   4  22   4      919.01     1049.55     55.20 o 
   6  22   4      749.24      794.57     44.03 o 
   8  22   4      981.93     1048.16     51.46 o 
  10  22   4     5557.82     5293.19    137.66 o 
  12  22   4     2132.65     2314.26    103.94 o 
  14  22   4      768.02      705.40     53.94 o 
  16  22   4     1638.06     1372.49     82.30 o 
  18  22   4        1.54      -33.68     33.68 o 
  20  22   4        0.07      -26.34     26.34 o 
  22  22   4      314.82      210.30     28.81 o 
 -21  23   4      211.55      203.24     34.76 o 
 -19  23   4       47.07        7.41     23.98 o 
 -17  23   4      192.77       74.91     20.44 o 
 -15  23   4       17.63        3.87     19.09 o 
 -13  23   4      994.13      994.72     61.39 o 
 -11  23   4      796.02      706.19     46.51 o 
  -9  23   4      170.12      156.96     23.54 o 
  -7  23   4        0.41       43.01     19.03 o 
  -5  23   4     3690.73     3649.95    113.49 o 
  -3  23   4      720.83      740.96     44.66 o 
  -1  23   4     3817.36     4227.24    114.69 o 
   1  23   4     1426.28     1703.16     73.29 o 
   3  23   4       34.51       90.21     22.90 o 
   5  23   4     2491.76     2564.05     87.22 o 
   7  23   4      449.90      466.72     33.89 o 
   9  23   4      763.53      974.07     55.42 o 
  11  23   4     3314.32     3780.90    123.59 o 
  13  23   4      142.11      141.89     30.15 o 
  15  23   4     1237.53     1426.70     78.64 o 
  17  23   4        3.66      -12.68     21.90 o 
  19  23   4     1331.57     1300.81     83.41 o 
  21  23   4        0.13       -0.71     25.30 o 
  23  23   4      669.75      754.62     67.55 o 
 -22  24   4      420.84      391.56     42.42 o 
 -20  24   4      189.40      117.22     26.40 o 
 -18  24   4     2133.72     2285.72    111.30 o 
 -16  24   4      329.55      128.27     22.07 o 
 -14  24   4       54.29       -7.20     19.84 o 
 -12  24   4     1407.89     1307.27     64.53 o 
 -10  24   4     6103.18     6645.00    143.64 o 
  -8  24   4      383.28      372.62     37.25 o 
  -6  24   4     1562.04     1481.53     70.75 o 
  -4  24   4     1358.73     1270.99     66.02 o 
  -2  24   4     6473.98     6704.92    160.18 o 
   0  24   4       65.44       43.78     20.77 o 
   2  24   4      632.10      580.43     45.97 o 
   4  24   4     3253.07     2760.40    102.85 o 
   6  24   4      224.55      270.00     34.78 o 
   8  24   4      329.14      190.16     23.85 o 
  10  24   4    10725.52    10776.32    209.93 o 
  12  24   4      856.07      836.87     60.48 o 
  14  24   4     3591.02     3495.92    127.17 o 
  16  24   4      337.75      315.54     43.27 o 
  18  24   4      276.25      126.95     25.06 o 
  20  24   4      204.73      188.00     31.05 o 
  22  24   4      531.22      645.40     63.05 o 
  24  24   4      231.86      218.17     39.03 o 
 -23  25   4        4.61       28.08     26.44 o 
 -21  25   4       31.24       14.43     26.28 o 
 -19  25   4      136.48      117.70     28.71 o 
 -17  25   4      138.87       90.89     34.60 o 
 -15  25   4        0.99       37.83     23.47 o 
 -13  25   4      177.15       73.30     21.08 o 
 -11  25   4     1527.80     1710.66     74.35 o 
  -9  25   4     1588.89     1969.18     77.80 o 
  -7  25   4      341.45      282.29     39.11 o 
  -5  25   4      307.18      284.41     34.48 o 
  -3  25   4      291.87      295.12     39.15 o 
  -1  25   4       74.92      200.33     33.57 o 
   1  25   4     1645.86     1957.30     81.68 o 
   3  25   4       79.89      125.88     26.20 o 
   5  25   4     1271.65     1392.03     84.17 o 
   7  25   4     1541.42     1797.29     93.74 o 
   9  25   4      590.30      851.25     64.91 o 
  11  25   4      705.58      618.39     53.62 o 
  13  25   4      527.22      573.33     50.24 o 
  15  25   4      499.30      339.39     40.16 o 
  17  25   4        0.15       -0.60     20.58 o 
  19  25   4       13.26       16.28     22.12 o 
  21  25   4      174.16      154.54     27.20 o 
  23  25   4      197.60      146.49     26.24 o 
  25  25   4      100.82      115.87     28.91 o 
 -24  26   4        2.08      -21.56     25.97 o 
 -22  26   4        6.50      -24.86     29.70 o 
 -20  26   4        5.45      -30.44     30.44 o 
 -18  26   4       32.10      -21.20     23.78 o 
 -16  26   4      474.43      297.36     41.24 o 
 -14  26   4      456.26      350.97     39.98 o 
 -12  26   4     1789.78     1866.57     85.48 o 
 -10  26   4     1807.33     2031.96     81.25 o 
  -8  26   4     2300.47     2312.41     92.04 o 
  -6  26   4     3968.59     4309.86    134.82 o 
  -4  26   4      244.94      334.40     37.29 o 
  -2  26   4     1008.37     1209.39     80.79 o 
   0  26   4     6733.16     7606.54    192.95 o 
   2  26   4      659.90      607.66     50.88 o 
   4  26   4     2752.84     2527.47    114.71 o 
   6  26   4      469.51      578.94     52.40 o 
   8  26   4     2850.26     2676.41    130.96 o 
  10  26   4     1295.77     1354.05     93.47 o 
  12  26   4       57.23       18.66     25.11 o 
  14  26   4     2653.57     2561.90    108.53 o 
  16  26   4       23.97        4.57     29.39 o 
  18  26   4      169.05      109.38     26.91 o 
  20  26   4       37.15        4.41     25.06 o 
  22  26   4      125.20      134.83     30.64 o 
  24  26   4        1.96      -29.73     29.73 o 
  26  26   4       33.07       50.97     31.20 o 
 -25  27   4      295.84      187.49     37.38 o 
 -23  27   4       29.69       28.61     24.80 o 
 -21  27   4      679.68      687.92     72.14 o 
 -19  27   4      667.51      776.03     74.08 o 
 -17  27   4       13.51       -5.55     21.01 o 
 -15  27   4      555.30      570.30     63.99 o 
 -13  27   4      669.08      742.36     59.52 o 
 -11  27   4        3.41       29.28     32.25 o 
  -9  27   4     2755.70     2965.11    107.08 o 
  -7  27   4      128.45      221.67     35.74 o 
  -5  27   4      280.08      331.40     46.57 o 
  -3  27   4      285.46      258.19     34.43 o 
  -1  27   4     3020.48     2983.28    124.67 o 
   1  27   4      111.88      111.02     26.86 o 
   3  27   4      225.83      134.89     30.68 o 
   5  27   4      966.58     1149.46     77.13 o 
   7  27   4      348.01      285.73     44.50 o 
   9  27   4      502.35      401.99     52.81 o 
  11  27   4      859.35      782.60     68.20 o 
  13  27   4      514.60      687.35     69.95 o 
  15  27   4      218.09      170.07     35.08 o 
  17  27   4        9.42        6.57     22.16 o 
  19  27   4      508.27      572.25     58.13 o 
  21  27   4       23.41       14.10     24.08 o 
  23  27   4        1.36      -17.47     28.82 o 
  25  27   4      261.42      240.00     42.38 o 
  27  27   4      459.14      426.33     58.49 o 
 -26  28   4       36.90       45.59     32.21 o 
 -24  28   4      120.63       76.07     41.29 o 
 -22  28   4      471.99      614.77     70.12 o 
 -20  28   4      405.78      440.32     55.46 o 
 -18  28   4      370.14      542.07     62.76 o 
 -16  28   4      654.45      567.28     90.89 o 
 -14  28   4     1271.71     1319.60     91.36 o 
 -12  28   4      658.67      784.61     60.34 o 
 -10  28   4      498.73      425.34     44.35 o 
  -8  28   4      927.41     1013.59     76.95 o 
  -6  28   4     7191.96     7936.28    204.91 o 
  -4  28   4      461.61      414.03     50.19 o 
  -2  28   4      835.83      637.82     59.62 o 
   0  28   4        0.15       48.47     30.15 o 
   2  28   4     4872.18     4339.71    154.96 o 
   4  28   4      121.43      184.12     34.56 o 
   6  28   4      491.53      570.85     56.77 o 
   8  28   4      959.78     1060.46     86.59 o 
  10  28   4     1377.82     1618.82    107.54 o 
  12  28   4      285.31      276.24     42.05 o 
  14  28   4      195.89      197.85     42.30 o 
  16  28   4      588.99      657.05     71.41 o 
  18  28   4      384.62      362.39     49.80 o 
  20  28   4      180.32      180.06     32.58 o 
  22  28   4        0.98      -26.68     26.69 o 
  24  28   4      130.34      112.90     34.08 o 
  26  28   4      184.21      272.59     50.68 o 
  28  28   4        6.30       52.87     38.93 o 
 -27  29   4       63.09      127.34     42.16 o 
 -25  29   4       18.05       32.04     31.03 o 
 -23  29   4        3.61       22.65     34.04 o 
 -21  29   4      145.07      141.50     31.60 o 
 -19  29   4      254.69      391.26     61.17 o 
 -17  29   4        1.94       -4.23     34.26 o 
 -15  29   4       66.87       53.43     27.57 o 
 -13  29   4      502.50      540.24     54.72 o 
 -11  29   4       48.23       24.29     37.70 o 
  -9  29   4       94.74       72.71     36.64 o 
  -7  29   4       66.91       75.55     33.59 o 
  -5  29   4      243.08      228.62     38.14 o 
  -3  29   4      173.36       68.42     23.80 o 
  -1  29   4      336.49      413.37     58.70 o 
   1  29   4     3855.03     4018.22    168.25 o 
   3  29   4      112.08      111.97     32.32 o 
   5  29   4      105.29       57.05     26.38 o 
   7  29   4      473.61      465.52     53.82 o 
   9  29   4       13.99        8.27     36.02 o 
  11  29   4       15.85      -29.38     29.38 o 
  13  29   4      424.18      424.98     55.27 o 
  15  29   4        1.02       21.03     28.22 o 
  17  29   4       77.39       44.45     34.53 o 
  19  29   4        0.57       40.06     24.45 o 
  21  29   4      332.95      255.07     38.02 o 
  23  29   4       91.24      158.28     41.15 o 
  25  29   4        9.45        6.47     33.45 o 
  27  29   4      346.67      422.98     65.93 o 
  29  29   4      101.24       80.43     42.48 o 
 -28  30   4      456.38      530.42     76.37 o 
 -26  30   4       49.57       41.57     39.97 o 
 -24  30   4       94.12       73.37     39.54 o 
 -22  30   4      424.05      501.57     71.11 o 
 -20  30   4       39.69       64.34     32.69 o 
 -18  30   4       42.89       79.27     32.92 o 
 -16  30   4     1061.76      930.87     89.30 o 
 -14  30   4       90.80       52.53     26.65 o 
 -12  30   4     1205.48     1063.01     89.11 o 
 -10  30   4      597.66      702.28     65.39 o 
  -8  30   4       84.52       17.84     31.14 o 
  -6  30   4      875.41      915.82     73.18 o 
  -4  30   4       61.95       -7.65     21.22 o 
  -2  30   4      184.08       86.80     25.08 o 
   0  30   4        0.48       28.65     26.10 o 
   2  30   4      397.23      425.93     56.92 o 
   4  30   4      343.99      497.79     55.64 o 
   6  30   4      535.53      256.72     52.99 o 
   8  30   4      153.69      189.99     42.84 o 
  10  30   4       79.74       13.91     36.70 o 
  12  30   4      895.02      883.85     86.74 o 
  14  30   4      487.77      447.87     63.25 o 
  16  30   4      804.08      725.42     81.28 o 
  18  30   4      104.31      152.27     38.14 o 
  20  30   4       36.89       87.53     36.49 o 
  22  30   4      651.68      740.52     88.78 o 
  24  30   4       53.01       23.57     41.50 o 
  26  30   4      316.66      334.74     56.29 o 
  28  30   4       74.26        5.16     31.55 o 
 -27  31   4      110.38      144.49     46.74 o 
 -25  31   4      129.52      150.00     45.07 o 
 -23  31   4       46.31       81.97     38.19 o 
 -21  31   4       21.85       54.93     39.96 o 
 -19  31   4       53.61      129.42     43.69 o 
 -17  31   4      614.13      698.81    100.00 o 
 -15  31   4       35.58       93.29     31.44 o 
 -13  31   4       10.49       -8.28     31.19 o 
 -11  31   4      445.16      316.85     44.94 o 
  -9  31   4        5.05      -34.48     36.84 o 
  -7  31   4      180.97      133.58     30.80 o 
  -5  31   4      137.43      180.73     32.34 o 
  -3  31   4      319.64      230.82     37.36 o 
  -1  31   4       32.35        2.27     23.47 o 
   1  31   4     1250.07     1251.20     95.96 o 
   3  31   4      552.72      554.38     61.55 o 
   5  31   4        5.87        8.28     26.03 o 
   7  31   4     1464.23     1488.15    108.64 o 
   9  31   4     1238.12     1590.13    115.44 o 
  11  31   4        0.33       35.01     37.68 o 
  13  31   4        4.20       63.75     37.47 o 
  15  31   4      402.40      447.67     66.49 o 
  17  31   4       21.06       10.48     27.73 o 
  19  31   4      330.80      282.90     56.01 o 
  21  31   4      109.08      126.94     47.32 o 
  23  31   4       58.59      -26.39     43.98 o 
  25  31   4      308.94      386.83     66.66 o 
  27  31   4        2.65       22.35     40.87 o 
 -24  32   4      178.80      263.32     60.81 o 
 -22  32   4      909.26     1163.32    134.61 o 
 -20  32   4        0.00      -20.97     36.00 o 
 -18  32   4     1529.90     1926.70    162.42 o 
 -16  32   4       57.34       86.40     57.57 o 
 -14  32   4        2.52      -24.24     29.98 o 
 -12  32   4      164.52      228.18     40.09 o 
 -10  32   4        0.89       -5.48     31.54 o 
  -8  32   4      446.20      436.38     53.09 o 
  -6  32   4        0.38      -14.38     33.09 o 
  -4  32   4      307.62      131.67     35.41 o 
  -2  32   4     1521.80     1484.46    117.04 o 
   0  32   4        9.27       18.62     36.89 o 
   2  32   4      902.38      920.46     84.60 o 
   4  32   4      144.24       79.24     35.76 o 
   6  32   4      777.65      720.14     75.56 o 
   8  32   4     4168.71     4099.38    182.34 o 
  10  32   4      185.28      248.91     49.56 o 
  12  32   4      202.71      307.76     52.76 o 
  14  32   4      683.94      658.15     79.59 o 
  16  32   4      124.33      144.18     44.70 o 
  18  32   4        0.94       -0.78     29.22 o 
  20  32   4      177.07      160.78     41.25 o 
  22  32   4       73.59       10.17     37.07 o 
  24  32   4      108.31      161.28     41.41 o 
 -23  33   4       98.53      189.51     66.79 o 
 -21  33   4      496.70      604.47    100.72 o 
 -19  33   4      354.23      489.84     80.40 o 
 -17  33   4       23.38      125.35     55.41 o 
 -15  33   4      210.03      241.44     62.30 o 
 -13  33   4      143.53      125.15     38.29 o 
 -11  33   4      414.34      448.15     62.41 o 
  -9  33   4       17.72      -16.76     33.09 o 
  -7  33   4      142.02      143.03     38.65 o 
  -5  33   4      255.61      166.83     30.96 o 
  -3  33   4      255.41      190.66     43.64 o 
  -1  33   4      508.52      491.26     69.02 o 
   1  33   4      177.65      212.95     45.62 o 
   3  33   4      270.63      225.02     42.94 o 
   5  33   4      102.90      177.12     60.31 o 
   7  33   4       12.95       91.28     39.06 o 
   9  33   4      210.54      114.73     46.55 o 
  11  33   4      291.94      334.97     47.90 o 
  13  33   4      135.71      210.30     49.87 o 
  15  33   4       68.90       73.54     42.45 o 
  17  33   4      177.42       73.23     37.20 o 
  19  33   4      126.25      211.89     56.22 o 
  21  33   4       81.86      166.74     49.33 o 
  23  33   4      280.62      266.84     64.09 o 
 -22  34   4      955.82      787.88    114.28 o 
 -20  34   4       96.58      144.46     64.73 o 
 -18  34   4       11.46       -5.27     39.38 o 
 -16  34   4        5.24       46.29     39.09 o 
 -14  34   4      436.34      375.87     63.98 o 
 -12  34   4       36.48       13.38     29.54 o 
 -10  34   4      177.91      105.95     41.38 o 
  -8  34   4       96.35      102.76     39.15 o 
  -6  34   4      835.91     1122.78     95.92 o 
  -4  34   4        8.97      -34.23     34.23 o 
  -2  34   4      167.56      127.54     41.16 o 
   0  34   4       18.27      -28.31     37.39 o 
   2  34   4      178.85      140.56     42.50 o 
   4  34   4       59.30       98.18     48.69 o 
   6  34   4      530.18      730.69     96.40 o 
   8  34   4        0.37      -25.94     25.94 o 
  10  34   4       10.02        2.82     38.79 o 
  12  34   4     1069.67      963.81     93.05 o 
  14  34   4       95.34       75.84     32.92 o 
  16  34   4       33.17       63.51     36.11 o 
  18  34   4       79.82       38.02     37.72 o 
  20  34   4       95.54       96.96     68.04 o 
  22  34   4        1.38       48.01     42.44 o 
 -21  35   4       61.64      155.94     45.68 o 
 -19  35   4      368.67      685.30    109.22 o 
 -17  35   4      370.18      409.39     74.96 o 
 -15  35   4      164.09      231.53     55.69 o 
 -13  35   4      184.84      306.57     57.05 o 
 -11  35   4        0.29      114.39     48.80 o 
  -9  35   4      129.98      140.57     50.69 o 
  -7  35   4      233.90      210.38     45.19 o 
  -5  35   4       39.75       58.23     35.13 o 
  -3  35   4       93.51      162.16     34.02 o 
  -1  35   4        5.91       18.93     31.86 o 
   1  35   4      240.76      261.11     55.41 o 
   3  35   4       76.50       36.03     33.68 o 
   5  35   4       57.59        9.79     37.79 o 
   7  35   4        4.18      -41.64     41.64 o 
   9  35   4       20.60      -20.24     36.76 o 
  11  35   4        8.93       43.68     32.96 o 
  13  35   4      258.19      351.31     61.99 o 
  15  35   4       81.71      161.45     39.19 o 
  17  35   4        0.01       -7.39     29.34 o 
  19  35   4       39.52        6.50     34.28 o 
  21  35   4       92.26      154.65     73.46 o 
 -20  36   4        7.52       32.61     42.37 o 
 -18  36   4      278.27      254.58     63.04 o 
 -16  36   4      274.58      320.53     76.45 o 
 -14  36   4        3.62       60.07     42.49 o 
 -12  36   4     1336.77     1592.81    135.84 o 
 -10  36   4       62.28       62.87     39.10 o 
  -8  36   4       14.65       31.64     43.31 o 
  -6  36   4       43.55       78.97     41.95 o 
  -4  36   4       54.91       21.05     32.98 o 
  -2  36   4       19.10        3.27     39.49 o 
   0  36   4      312.15      335.88     62.09 o 
   2  36   4      430.25      309.39     67.02 o 
   4  36   4       24.75       33.23     28.78 o 
   6  36   4       20.87      -12.01     35.53 o 
   8  36   4       34.50       45.92     46.13 o 
  10  36   4      444.51      535.01     71.99 o 
  12  36   4        1.91       -0.26     40.95 o 
  14  36   4       89.67       70.96     36.61 o 
  16  36   4        9.91       44.98     33.96 o 
  18  36   4      194.49      148.52     48.35 o 
  20  36   4      474.05      569.63     88.96 o 
 -17  37   4       20.65       83.23     53.59 o 
 -15  37   4       19.18       49.73     64.64 o 
 -13  37   4       84.24      179.56     65.57 o 
 -11  37   4       26.18      131.62     47.79 o 
  -9  37   4        6.08        3.68     38.88 o 
  -7  37   4      175.93      188.44     48.38 o 
  -5  37   4       89.81       75.25     41.68 o 
  -3  37   4       11.13       17.22     32.57 o 
  -1  37   4        5.45      -36.13     36.13 o 
   1  37   4       10.83      -37.67     37.67 o 
   3  37   4        3.45      -49.28     53.66 o 
   5  37   4      217.04      147.33     43.43 o 
   7  37   4       38.88      -40.90     42.92 o 
   9  37   4      116.03       52.78     35.06 o 
  11  37   4       80.35       20.76     30.64 o 
  13  37   4        5.18       61.23     47.86 o 
  15  37   4        0.60        4.48     53.59 o 
  17  37   4        0.02      -40.74     40.74 o 
 -14  38   4       26.40      139.60     58.58 o 
 -12  38   4      207.94      207.88     51.79 o 
 -10  38   4      194.66      297.67     57.92 o 
  -8  38   4        4.89      103.62     49.03 o 
  -6  38   4       12.03       17.40     30.84 o 
  -4  38   4       22.31      -19.72     37.33 o 
  -2  38   4       35.02        1.84     31.65 o 
   0  38   4       27.23      -42.72     43.28 o 
   2  38   4       23.75      -47.72     47.72 o 
   4  38   4      100.24       42.99     42.37 o 
   6  38   4       56.49       63.17     38.63 o 
   8  38   4        0.02       25.85     30.16 o 
  10  38   4        5.81       -3.57     39.54 o 
  12  38   4      562.28      686.22    111.17 o 
  14  38   4        4.75        2.19     42.74 o 
 -13  39   4       45.22       52.31     39.57 o 
 -11  39   4       23.28        8.58     37.29 o 
  -9  39   4        4.05        2.31     39.71 o 
  -7  39   4        6.19       -6.93     33.44 o 
  -5  39   4      162.16      154.61     47.27 o 
  -3  39   4      744.29     1034.22    117.77 o 
  -1  39   4       17.64       11.84     41.45 o 
   1  39   4      145.41      158.39     43.25 o 
   3  39   4      417.65      507.32     86.93 o 
   5  39   4      143.62      135.71     40.91 o 
   7  39   4       78.97      -24.98     34.48 o 
   9  39   4        1.70        2.87     37.48 o 
  11  39   4       34.77       60.77     42.12 o 
  13  39   4       57.54       30.36     48.30 o 
  -8  40   4      199.35      173.62     52.41 o 
  -6  40   4        0.01       23.40     35.80 o 
  -4  40   4      190.56      236.12     61.22 o 
  -2  40   4       29.49       63.55     41.40 o 
   0  40   4      160.97       41.14     37.37 o 
   2  40   4        7.86       61.73     44.97 o 
   4  40   4      118.27      109.19     65.05 o 
   6  40   4       84.13       27.49     36.57 o 
   8  40   4      134.86       34.59     40.72 o 
  -3  41   4       81.59      100.76     82.02 o 
  -1  41   4      133.97      136.33     43.11 o 
   1  41   4       10.80       23.50     39.95 o 
   3  41   4       27.85       -1.41     54.80 o 
   0   1   5       54.76       28.24     22.73 o 
  -1   2   5     1015.44      901.29     62.35 o 
   1   2   5     4781.16     6221.26    201.87 o 
  -2   3   5      162.07      397.75     41.86 o 
   0   3   5     1564.24     1218.86     76.30 o 
   2   3   5     5429.98     6720.72    163.78 o 
  -3   4   5    30127.78    33774.48    329.40 o 
  -1   4   5     5225.45     6146.73    172.49 o 
   1   4   5     2021.53     2267.93     87.00 o 
   3   4   5     1823.35     2015.88     89.23 o 
  -4   5   5     1606.82     2429.23     87.93 o 
  -2   5   5     1579.79     1989.58     80.35 o 
   0   5   5       21.99      112.18     22.67 o 
   2   5   5     1414.99     1672.41     80.58 o 
   4   5   5     4392.86     6004.47    143.63 o 
  -5   6   5     5070.33     5108.44    142.13 o 
  -3   6   5      799.78      993.38     54.58 o 
  -1   6   5     1599.98     2572.70     90.14 o 
   1   6   5     5011.07     4531.98    132.94 o 
   3   6   5    17795.65    19822.90    259.07 o 
   5   6   5     1077.93      790.43     54.60 o 
  -6   7   5     2251.45     2397.46     84.26 o 
  -4   7   5        5.21       47.57     16.41 o 
  -2   7   5     8225.47     7104.56    534.12 o 
   0   7   5    10628.24    11238.16    179.76 o 
   2   7   5      656.01      952.07     64.51 o 
   4   7   5    32302.04    32699.26    357.73 o 
   6   7   5       15.96       48.88     16.18 o 
  -7   8   5     5617.39     4670.25    153.09 o 
  -5   8   5     2563.42     2029.80    107.44 o 
  -3   8   5    12718.02    12737.44    197.11 o 
  -1   8   5     3388.38     3298.44    104.03 o 
   1   8   5      230.26      198.88     27.31 o 
   3   8   5     2244.25     2334.07     96.59 o 
   5   8   5     7796.92     8280.60    169.14 o 
   7   8   5       17.88       19.44     18.93 o 
  -8   9   5     6435.13     5524.73    130.44 o 
  -6   9   5     2312.31     1951.38     80.40 o 
  -4   9   5     8263.65     7810.48    172.66 o 
  -2   9   5    12360.62    11522.99    196.16 o 
   0   9   5      245.43      261.22     33.45 o 
   2   9   5      117.05      352.71     32.44 o 
   4   9   5       20.93        2.71     18.47 o 
   6   9   5     2066.12     2476.94    102.38 o 
   8   9   5    20217.36    22252.72    276.10 o 
  -9  10   5     4274.32     4361.05    109.67 o 
  -7  10   5       90.19       92.75     16.50 o 
  -5  10   5     5677.21     5463.27    144.54 o 
  -3  10   5       89.74      192.50     50.26 o 
  -1  10   5        8.86       32.44     15.08 o 
   1  10   5       11.37      -14.80     16.10 o 
   3  10   5     1151.53     1649.20     79.40 o 
   5  10   5     2325.57     2002.49     91.19 o 
   7  10   5     8814.62     8713.34    140.39 o 
   9  10   5      175.24      365.37     61.85 o 
 -10  11   5     1812.02     1723.61     60.40 o 
  -8  11   5    15210.16    14924.63    199.96 o 
  -6  11   5      545.84      781.74     40.81 o 
  -4  11   5    12574.10    11703.13    186.35 o 
  -2  11   5     7490.28     8820.83    125.17 o 
   0  11   5     6642.25     6877.41    128.45 o 
   2  11   5    14582.99    14240.16    207.80 o 
   4  11   5     5317.22     6279.11    152.97 o 
   6  11   5       28.11        6.77     16.57 o 
   8  11   5    16248.38    16045.28    213.07 o 
  10  11   5     9350.91     9773.06    169.47 o 
 -11  12   5     4843.76     4154.90     94.84 o 
  -9  12   5     5778.39     5871.32    115.18 o 
  -7  12   5     4361.78     4549.73    113.49 o 
  -5  12   5    17763.73    18229.27    237.63 o 
  -3  12   5      723.37      796.99     96.32 o 
  -1  12   5     3607.47     3699.48     81.11 o 
   1  12   5     3385.56     3849.50     91.50 o 
   3  12   5    11190.91    11614.85    176.71 o 
   5  12   5     2526.49     2458.53     76.08 o 
   7  12   5       73.00      133.32     16.10 o 
   9  12   5     1129.20     1395.92     65.81 o 
  11  12   5      270.83      279.30     40.01 o 
 -12  13   5       34.64       34.52     13.82 o 
 -10  13   5      864.96      600.81     36.18 o 
  -8  13   5     9408.90    10626.55    174.20 o 
  -6  13   5      193.96      188.50     23.25 o 
  -4  13   5     4628.67     4875.87    423.44 o 
  -2  13   5       95.27       67.74     17.33 o 
   0  13   5    21824.52    21557.28    216.15 o 
   2  13   5    20118.74    19903.81    191.48 o 
   4  13   5    30725.68    30004.62    232.39 o 
   6  13   5      246.06      312.95     29.60 o 
   8  13   5       99.12      245.31     27.27 o 
  10  13   5     2124.14     1791.77     65.48 o 
  12  13   5    11219.86    11542.20    163.52 o 
 -13  14   5      153.05      115.38     19.77 o 
 -11  14   5     3000.19     2991.62     85.53 o 
  -9  14   5    11251.86    10311.94    177.97 o 
  -7  14   5     4943.31     4494.91    147.42 o 
  -5  14   5        1.87       26.94     12.66 o 
  -3  14   5    16585.21    17126.82    857.50 o 
  -1  14   5     2589.76     2492.16     72.92 o 
   1  14   5     4343.72     5219.28     99.01 o 
   3  14   5       15.80       84.59     16.60 o 
   5  14   5       52.74       63.83     13.38 o 
   7  14   5     3737.54     3657.37     94.15 o 
   9  14   5       45.33       75.73     16.22 o 
  11  14   5     4133.80     3672.61     96.00 o 
  13  14   5     3287.06     3416.48     91.38 o 
 -14  15   5      212.66      322.58     26.74 o 
 -12  15   5     2694.68     2520.85     78.64 o 
 -10  15   5       34.17       35.18     17.50 o 
  -8  15   5     3776.92     3608.07    477.82 o 
  -6  15   5     1991.80     1657.21    206.09 o 
  -4  15   5     6580.26     6010.68    627.76 o 
  -2  15   5     3363.75     3510.93     82.57 o 
   0  15   5       62.79       69.33     13.07 o 
   2  15   5     5406.15     4909.40     98.88 o 
   4  15   5     8866.74     8483.23    129.59 o 
   6  15   5     6293.76     6632.01    122.77 o 
   8  15   5      186.15      145.28     17.36 o 
  10  15   5     3014.66     2973.38     85.89 o 
  12  15   5    13758.05    14317.91    192.72 o 
  14  15   5     2778.21     2666.57     81.61 o 
 -15  16   5      973.14     1014.25     52.40 o 
 -13  16   5        5.94        5.40     15.50 o 
 -11  16   5     4027.49     4378.30    113.99 o 
  -9  16   5       17.03       -0.71     14.78 o 
  -7  16   5     6294.18     6697.79    145.62 o 
  -5  16   5      657.68      685.35    104.40 o 
  -3  16   5      196.79      233.76     29.13 o 
  -1  16   5      349.96      385.16     25.90 o 
   1  16   5      315.96      333.60     25.16 o 
   3  16   5       88.35       32.00     13.60 o 
   5  16   5     1108.34      878.60     43.00 o 
   7  16   5       26.53       21.08     14.87 o 
   9  16   5     4201.69     4723.71     89.26 o 
  11  16   5     2603.29     2541.94     80.85 o 
  13  16   5     2407.43     2517.34     79.55 o 
  15  16   5     1044.39     1035.78     51.77 o 
 -16  17   5        0.58       25.80     20.42 o 
 -14  17   5      254.83      136.04     18.34 o 
 -12  17   5      561.96      767.48     45.44 o 
 -10  17   5      188.99      170.40     20.69 o 
  -8  17   5      626.24      533.26     53.17 o 
  -6  17   5        5.56        2.98     13.89 o 
  -4  17   5       36.99       40.71     13.61 o 
  -2  17   5     5532.53     5438.99    101.44 o 
   0  17   5     3244.85     3038.51     78.18 o 
   2  17   5     2389.73     3063.15     81.48 o 
   4  17   5     3504.33     3701.46     88.81 o 
   6  17   5      371.90      346.91     28.61 o 
   8  17   5     2695.21     2290.19     75.44 o 
  10  17   5     4663.63     3981.49     83.17 o 
  12  17   5      830.81      806.90     47.90 o 
  14  17   5      117.59      147.09     22.65 o 
  16  17   5     2350.62     2214.12     95.48 o 
 -17  18   5     5697.20     6437.66    160.52 o 
 -15  18   5     1223.35     1305.53     65.24 o 
 -13  18   5     2512.11     2476.68     84.06 o 
 -11  18   5      353.63      287.04     25.24 o 
  -9  18   5      518.17      411.52     60.02 o 
  -7  18   5    10315.49    10793.85    180.94 o 
  -5  18   5      287.40      178.30     28.92 o 
  -3  18   5     2459.10     2365.87     79.13 o 
  -1  18   5     3568.19     3990.68    116.17 o 
   1  18   5      572.12      555.94     36.54 o 
   3  18   5     3861.48     3970.35     95.84 o 
   5  18   5      123.52      164.77     21.29 o 
   7  18   5       46.87      135.04     18.07 o 
   9  18   5      310.91      473.13     30.80 o 
  11  18   5       10.84       50.05     13.33 o 
  13  18   5      779.56      721.47     50.47 o 
  15  18   5      152.29       73.88     15.61 o 
  17  18   5     7673.83     8075.63    179.18 o 
 -18  19   5     3412.86     2733.86    117.57 o 
 -16  19   5      617.82      592.97     43.90 o 
 -14  19   5     7826.51     8187.85    162.55 o 
 -12  19   5     2867.30     2874.44     94.55 o 
 -10  19   5      590.95      489.41     78.99 o 
  -8  19   5     1425.70     1348.25    128.80 o 
  -6  19   5     6415.80     6003.62    594.54 o 
  -4  19   5        3.46       10.62     19.66 o 
  -2  19   5     6149.99     6859.33    140.34 o 
   0  19   5     2673.15     2722.75     75.38 o 
   2  19   5     8671.29     8715.21    139.82 o 
   4  19   5      334.36      257.43     27.23 o 
   6  19   5      198.67      224.03     24.63 o 
   8  19   5       79.36      102.13     16.29 o 
  10  19   5    10388.46    10763.56    156.00 o 
  12  19   5     4546.16     4879.53    132.03 o 
  14  19   5       11.07       68.69     22.07 o 
  16  19   5      679.39      519.74     51.95 o 
  18  19   5     3466.80     3682.93    137.07 o 
 -19  20   5      428.51      223.26     33.44 o 
 -17  20   5      503.71      608.72     50.60 o 
 -15  20   5     4323.95     4328.05    132.68 o 
 -13  20   5     2748.20     2869.75     97.32 o 
 -11  20   5     2427.85     2472.73     91.77 o 
  -9  20   5     1455.28     1076.14    171.76 o 
  -7  20   5      468.85      370.68     46.07 o 
  -5  20   5     5434.39     4793.88    126.58 o 
  -3  20   5     4066.84     3516.75    102.67 o 
  -1  20   5      782.03      794.32     52.56 o 
   1  20   5     1307.20     1212.11     62.88 o 
   3  20   5      390.32      441.97     34.87 o 
   5  20   5     8237.66     7409.57    144.54 o 
   7  20   5      212.62      261.39     29.35 o 
   9  20   5       26.52       47.73     14.60 o 
  11  20   5     2582.77     2688.46     98.06 o 
  13  20   5       87.55      118.46     27.23 o 
  15  20   5      231.06      198.68     29.21 o 
  17  20   5        4.22       22.56     24.18 o 
  19  20   5      651.50      644.31     63.15 o 
 -20  21   5     1148.31     1421.54     92.06 o 
 -18  21   5      788.14      785.48     59.36 o 
 -16  21   5      451.04      239.63     33.61 o 
 -14  21   5     2089.80     2410.06     99.67 o 
 -12  21   5      471.09      369.70     41.20 o 
 -10  21   5     2149.99     1819.14    195.97 o 
  -8  21   5     2024.94     2124.06    176.37 o 
  -6  21   5      917.09      950.75     52.60 o 
  -4  21   5     5814.18     5903.42    141.37 o 
  -2  21   5    13025.85    12572.06    196.48 o 
   0  21   5     1574.98     1421.27     67.38 o 
   2  21   5      539.63      563.07     45.40 o 
   4  21   5     7704.06     8242.26    152.82 o 
   6  21   5     7704.85     8888.85    161.71 o 
   8  21   5      330.57      316.40     33.14 o 
  10  21   5     1727.59     2039.23     86.25 o 
  12  21   5     3727.03     4184.95    141.12 o 
  14  21   5      495.25      460.70     50.19 o 
  16  21   5        0.09      -11.61     27.86 o 
  18  21   5     2379.72     2070.82    106.07 o 
  20  21   5     2550.96     2434.63    117.65 o 
 -21  22   5      584.65      797.26     70.16 o 
 -19  22   5       14.40       12.11     21.27 o 
 -17  22   5        9.13       19.22     19.00 o 
 -15  22   5     2762.89     2846.03    110.67 o 
 -13  22   5      871.55      769.85     49.11 o 
 -11  22   5     1419.66      780.47    111.67 o 
  -9  22   5      738.30      469.15     48.92 o 
  -7  22   5     1379.25     1312.48     69.39 o 
  -5  22   5      121.18      120.04     21.87 o 
  -3  22   5      711.73      826.94     50.74 o 
  -1  22   5       91.03       70.59     18.30 o 
   1  22   5      986.86      703.70     50.35 o 
   3  22   5      954.64     1066.58     61.67 o 
   5  22   5      129.44       68.52     14.95 o 
   7  22   5     3263.20     3118.89     98.34 o 
   9  22   5      732.52      773.85     52.33 o 
  11  22   5      502.93      514.92     50.03 o 
  13  22   5      868.37     1023.35     71.32 o 
  15  22   5     1680.18     1651.15    103.21 o 
  17  22   5      650.99      480.28     51.33 o 
  19  22   5      204.14      250.51     39.29 o 
  21  22   5     1248.51     1185.56     85.11 o 
 -22  23   5     2648.97     2374.11    121.77 o 
 -20  23   5        1.28       30.69     25.11 o 
 -18  23   5      872.34      830.25     62.95 o 
 -16  23   5       25.39       14.44     19.37 o 
 -14  23   5     4066.66     3900.11    131.15 o 
 -12  23   5      773.08      670.86     47.65 o 
 -10  23   5     1169.73      554.35    118.37 o 
  -8  23   5      931.58      762.11     52.95 o 
  -6  23   5     1202.16     1010.03     59.03 o 
  -4  23   5      143.60       84.86     17.79 o 
  -2  23   5       17.83      -22.60     22.60 o 
   0  23   5      578.10      441.17     39.47 o 
   2  23   5      295.07      276.60     31.66 o 
   4  23   5      106.21      132.05     28.55 o 
   6  23   5     1290.69     1423.72     74.26 o 
   8  23   5       75.59       91.69     24.35 o 
  10  23   5      109.89       60.41     29.75 o 
  12  23   5      487.80      377.48     41.61 o 
  14  23   5     2728.12     2491.32    114.63 o 
  16  23   5      146.71      169.23     40.42 o 
  18  23   5       59.11       82.24     26.93 o 
  20  23   5      171.43      149.30     30.31 o 
  22  23   5      370.71      339.03     49.77 o 
 -23  24   5       54.88       78.28     30.69 o 
 -21  24   5      155.04      125.52     29.79 o 
 -19  24   5       24.68       23.15     24.35 o 
 -17  24   5      255.73      275.50     37.47 o 
 -15  24   5      332.74      310.63     44.11 o 
 -13  24   5        2.33       33.71     19.30 o 
 -11  24   5     1314.38     1138.77    161.04 o 
  -9  24   5       16.40        8.21     21.38 o 
  -7  24   5      526.26      427.07     41.50 o 
  -5  24   5     1209.65     1198.14     67.04 o 
  -3  24   5       89.40        5.40     27.40 o 
  -1  24   5        7.38       15.95     15.08 o 
   1  24   5     1606.41     1816.68     86.30 o 
   3  24   5      120.37      167.31     29.46 o 
   5  24   5       74.52       33.13     21.48 o 
   7  24   5        2.04      -22.35     28.58 o 
   9  24   5      783.35      623.59     51.09 o 
  11  24   5       16.23       23.18     24.45 o 
  13  24   5      442.55      413.05     45.58 o 
  15  24   5     2740.62     2796.65    138.48 o 
  17  24   5     1098.70     1156.02     87.97 o 
  19  24   5        2.55        4.66     25.10 o 
  21  24   5       50.46       75.66     27.26 o 
  23  24   5       19.97       47.52     32.06 o 
 -24  25   5      360.07      345.78     54.38 o 
 -22  25   5      304.22      318.52     51.15 o 
 -20  25   5      148.57      196.86     40.74 o 
 -18  25   5      948.00      977.24     71.56 o 
 -16  25   5      826.62      831.98     58.79 o 
 -14  25   5      673.39      697.87     50.83 o 
 -12  25   5      167.93      150.66     34.39 o 
 -10  25   5      461.85      253.61     36.18 o 
  -8  25   5       49.17       11.98     19.11 o 
  -6  25   5      293.40      269.24     32.20 o 
  -4  25   5     2215.68     1839.47     83.59 o 
  -2  25   5      208.34      118.14     20.45 o 
   0  25   5      356.92      347.44     38.31 o 
   2  25   5      865.28     1046.80     67.95 o 
   4  25   5     9394.36     8569.91    190.70 o 
   6  25   5      457.34      426.23     45.70 o 
   8  25   5     1749.79     1549.58     99.31 o 
  10  25   5     1138.30      976.33     77.28 o 
  12  25   5     1767.06     1848.71    101.03 o 
  14  25   5      585.55      525.81     61.05 o 
  16  25   5     1405.76     1429.72     99.43 o 
  18  25   5       19.86       77.74     26.81 o 
  20  25   5     1258.40     1243.85     89.97 o 
  22  25   5      659.55      799.03     72.67 o 
  24  25   5        1.38      -22.06     30.53 o 
 -25  26   5      305.04      371.15     57.63 o 
 -23  26   5        0.90       16.48     32.01 o 
 -21  26   5       21.72        6.17     33.03 o 
 -19  26   5      755.66      722.16     73.85 o 
 -17  26   5     1340.85     1710.48    101.37 o 
 -15  26   5     3311.91     3348.99    128.26 o 
 -13  26   5     1420.94     1221.61     73.34 o 
 -11  26   5        0.08      -20.12     20.12 o 
  -9  26   5     8355.09     8439.83    187.87 o 
  -7  26   5      596.85      537.58     48.88 o 
  -5  26   5       62.42       85.79     25.84 o 
  -3  26   5       13.98       36.26     25.53 o 
  -1  26   5     1695.60     1614.95     85.05 o 
   1  26   5        1.22       26.35     22.22 o 
   3  26   5      990.87     1281.67     75.42 o 
   5  26   5      110.73       70.51     31.98 o 
   7  26   5      404.78      214.29     38.56 o 
   9  26   5     1014.91      950.87     82.86 o 
  11  26   5      172.25      292.83     45.12 o 
  13  26   5      191.36      189.42     35.20 o 
  15  26   5       33.02        8.30     27.54 o 
  17  26   5     1161.85     1197.78     91.58 o 
  19  26   5     1521.88     1588.66    107.81 o 
  21  26   5      207.55      253.98     44.12 o 
  23  26   5        2.10       13.36     29.34 o 
  25  26   5       20.04       23.07     29.39 o 
 -26  27   5      502.85      579.86     73.67 o 
 -24  27   5       37.81       19.99     39.31 o 
 -22  27   5      425.76      353.59     54.27 o 
 -20  27   5      481.15      625.26     65.95 o 
 -18  27   5       14.75      -12.82     22.88 o 
 -16  27   5      467.67      321.55     49.63 o 
 -14  27   5      170.16      107.42     26.78 o 
 -12  27   5      158.37      139.94     19.33 o 
 -10  27   5      299.25      255.07     30.95 o 
  -8  27   5     6009.19     5516.90    153.64 o 
  -6  27   5     3488.01     3431.22    120.32 o 
  -4  27   5       80.77      105.35     25.50 o 
  -2  27   5     5802.22     5639.93    174.79 o 
   0  27   5      996.43      908.44     69.79 o 
   2  27   5      427.49      316.72     36.76 o 
   4  27   5     1037.82     1187.94     79.91 o 
   6  27   5     3790.99     3874.75    163.37 o 
   8  27   5     3232.15     3127.28    150.19 o 
  10  27   5     1578.11     1759.61    112.56 o 
  12  27   5      344.15      428.85     48.93 o 
  14  27   5     1492.20     1393.68    116.32 o 
  16  27   5      906.11     1174.70     99.36 o 
  18  27   5       83.60      136.64     27.91 o 
  20  27   5     1846.51     1697.38    107.15 o 
  22  27   5        8.19        4.94     26.38 o 
  24  27   5      139.12      134.90     36.19 o 
  26  27   5      658.68      935.51     85.66 o 
 -27  28   5      456.09      494.57     63.21 o 
 -25  28   5       75.50       92.16     35.78 o 
 -23  28   5       20.58       11.17     23.23 o 
 -21  28   5     1830.01     1691.57    116.48 o 
 -19  28   5      232.59      297.97     51.27 o 
 -17  28   5      759.99      403.20     65.41 o 
 -15  28   5      531.58      434.37     45.31 o 
 -13  28   5       29.93        1.21     22.00 o 
 -11  28   5      167.18       78.95     34.03 o 
  -9  28   5     2422.48     2695.42    106.12 o 
  -7  28   5        6.12       16.54     24.67 o 
  -5  28   5     3492.57     3665.74    135.39 o 
  -3  28   5     3967.67     4321.41    156.25 o 
  -1  28   5     1237.71     1524.55     94.39 o 
   1  28   5       31.83       65.03     37.25 o 
   3  28   5      423.47      541.88     58.01 o 
   5  28   5     3332.35     3457.56    158.00 o 
   7  28   5     1167.06     1304.31     97.77 o 
   9  28   5      191.74      241.02     46.97 o 
  11  28   5      757.30      746.17     73.82 o 
  13  28   5      748.59      933.01     94.08 o 
  15  28   5      682.67      675.26     76.38 o 
  17  28   5      167.03      149.01     34.74 o 
  19  28   5       50.56       46.84     33.76 o 
  21  28   5      567.22      698.83     77.71 o 
  23  28   5      166.37      170.30     38.06 o 
  25  28   5        2.97      -18.83     27.56 o 
  27  28   5        4.55       36.51     27.60 o 
 -28  29   5      303.10      229.21     43.95 o 
 -26  29   5      303.51      249.48     48.44 o 
 -24  29   5      115.02       68.08     30.88 o 
 -22  29   5       13.82       45.11     38.17 o 
 -20  29   5      631.81      577.90     77.24 o 
 -18  29   5      207.20      160.60     36.42 o 
 -16  29   5        8.19        2.55     41.22 o 
 -14  29   5     1401.96     1175.89     88.29 o 
 -12  29   5      637.98      432.74     51.57 o 
 -10  29   5       23.03      -18.55     26.69 o 
  -8  29   5       27.14       13.81     27.68 o 
  -6  29   5       75.22      111.86     27.80 o 
  -4  29   5     1202.60     1296.65     81.72 o 
  -2  29   5      419.18      661.40     65.77 o 
   0  29   5     1011.54     1045.37     90.40 o 
   2  29   5      348.54      247.33     40.82 o 
   4  29   5        2.98       11.32     24.27 o 
   6  29   5       36.03      -30.48     30.48 o 
   8  29   5       19.34      -28.49     38.86 o 
  10  29   5      593.48      408.03     52.67 o 
  12  29   5      558.33      525.69     65.50 o 
  14  29   5     1529.43     1353.13    114.77 o 
  16  29   5      338.53      240.39     41.56 o 
  18  29   5        7.36      -16.91     30.41 o 
  20  29   5      107.39       97.81     38.86 o 
  22  29   5      425.95      495.66     67.88 o 
  24  29   5      107.07       68.03     38.04 o 
  26  29   5       58.54       50.66     35.94 o 
  28  29   5      192.83      156.01     43.66 o 
 -27  30   5       24.70       19.93     34.00 o 
 -25  30   5        0.17      -36.80     36.80 o 
 -23  30   5       12.14      -16.74     31.88 o 
 -21  30   5       70.63      111.59     36.05 o 
 -19  30   5       24.63       18.80     35.18 o 
 -17  30   5       26.16       -9.40     30.74 o 
 -15  30   5      266.08      192.69     34.47 o 
 -13  30   5      700.84      483.35     74.82 o 
 -11  30   5      531.58      302.09     55.13 o 
  -9  30   5      202.85       36.82     35.13 o 
  -7  30   5      340.34      539.26     58.59 o 
  -5  30   5      632.79      691.80     65.02 o 
  -3  30   5      168.20      118.25     31.74 o 
  -1  30   5      367.55      550.28     65.42 o 
   1  30   5       65.82       84.74     34.51 o 
   3  30   5      770.75      735.09     83.38 o 
   5  30   5        0.56        2.88     33.84 o 
   7  30   5      905.95      775.58     76.37 o 
   9  30   5      926.23     1210.55     95.01 o 
  11  30   5        4.59      -28.03     28.03 o 
  13  30   5      430.55      521.68     75.77 o 
  15  30   5      113.07      195.39     45.81 o 
  17  30   5      158.38       53.83     28.69 o 
  19  30   5       11.90       38.49     38.31 o 
  21  30   5      147.19      173.13     47.19 o 
  23  30   5        0.14       -5.52     36.73 o 
  25  30   5        0.03       -4.67     42.35 o 
  27  30   5        7.94       33.59     40.77 o 
 -26  31   5        5.90       63.92     31.48 o 
 -24  31   5      408.14      523.34     75.95 o 
 -22  31   5       52.76       78.02     39.14 o 
 -20  31   5        7.09      -14.26     31.46 o 
 -18  31   5        1.21       32.12     38.35 o 
 -16  31   5       14.84       -4.75     31.08 o 
 -14  31   5       65.30       28.01     29.88 o 
 -12  31   5      398.59      325.51     55.79 o 
 -10  31   5       20.98      -16.97     32.63 o 
  -8  31   5       46.69        4.10     32.61 o 
  -6  31   5       39.74       39.33     25.77 o 
  -4  31   5      514.69      472.34     60.01 o 
  -2  31   5       91.42       20.75     26.36 o 
   0  31   5       65.82       43.19     38.00 o 
   2  31   5      319.49      250.73     52.53 o 
   4  31   5     1180.01     1112.84    105.15 o 
   6  31   5      116.56      147.22     31.14 o 
   8  31   5      166.94      101.62     33.44 o 
  10  31   5       11.41       18.84     33.61 o 
  12  31   5     1186.01     1171.06    110.08 o 
  14  31   5      288.76      383.26     64.73 o 
  16  31   5       91.19       38.81     35.72 o 
  18  31   5       38.38       27.03     36.59 o 
  20  31   5       61.81       93.36     40.36 o 
  22  31   5      264.59      306.45     65.06 o 
  24  31   5       31.64       52.79     33.85 o 
  26  31   5       16.10       16.90     39.71 o 
 -23  32   5       24.42      103.68     51.33 o 
 -21  32   5        7.05       37.52     36.78 o 
 -19  32   5      180.30      222.61     59.37 o 
 -17  32   5       85.12      178.20     36.03 o 
 -15  32   5        7.59       21.01     32.15 o 
 -13  32   5     1179.79     1171.33    109.54 o 
 -11  32   5        1.58      -32.19     32.19 o 
  -9  32   5       74.84       85.17     28.83 o 
  -7  32   5       24.65      -22.25     28.22 o 
  -5  32   5     1570.07     1465.35    116.72 o 
  -3  32   5       90.00       73.69     29.97 o 
  -1  32   5      828.43      870.23     83.22 o 
   1  32   5       78.93      125.33     46.79 o 
   3  32   5      548.65      659.67     77.91 o 
   5  32   5      253.36      171.80     37.19 o 
   7  32   5      240.26      273.00     43.36 o 
   9  32   5      428.19      448.55     51.18 o 
  11  32   5        1.87       38.76     30.29 o 
  13  32   5     1380.70     1476.18    118.16 o 
  15  32   5      216.26      144.26     44.22 o 
  17  32   5       14.92      -30.62     30.62 o 
  19  32   5        3.26      -26.69     39.18 o 
  21  32   5      299.18      353.67     64.57 o 
  23  32   5      252.60      277.75     63.84 o 
 -22  33   5       98.12       61.11     35.97 o 
 -20  33   5      280.83      235.95     56.87 o 
 -18  33   5      255.09      340.95     78.99 o 
 -16  33   5       10.40       -2.27     59.61 o 
 -14  33   5      339.13      353.59     72.82 o 
 -12  33   5        0.26       14.66     37.78 o 
 -10  33   5      195.88       83.25     30.30 o 
  -8  33   5       62.42       21.83     40.12 o 
  -6  33   5      187.93       63.29     36.70 o 
  -4  33   5      306.05      217.07     46.94 o 
  -2  33   5      234.71       87.22     39.14 o 
   0  33   5      560.05      372.18     58.74 o 
   2  33   5       34.64       32.25     36.10 o 
   4  33   5       74.10       35.77     36.89 o 
   6  33   5      898.61      752.79     90.07 o 
   8  33   5       39.85       49.01     37.19 o 
  10  33   5        5.41      -43.44     43.44 o 
  12  33   5       14.62       27.64     57.90 o 
  14  33   5      284.29      378.33     66.14 o 
  16  33   5      203.66      198.90     50.28 o 
  18  33   5      494.62      602.33     84.68 o 
  20  33   5       14.38       70.15     44.71 o 
  22  33   5       43.27       85.49     43.68 o 
 -21  34   5       60.25       66.91     51.12 o 
 -19  34   5      464.84      587.76     91.85 o 
 -17  34   5       88.34      207.12     60.76 o 
 -15  34   5      723.88      642.24     87.69 o 
 -13  34   5      183.38      120.43     41.51 o 
 -11  34   5      145.81       67.88     32.83 o 
  -9  34   5      283.26       99.57     35.48 o 
  -7  34   5      658.17      766.14     87.80 o 
  -5  34   5       37.61       17.75     33.21 o 
  -3  34   5      243.53      294.14     59.96 o 
  -1  34   5      380.94      440.14     65.65 o 
   1  34   5       20.72       44.10     44.68 o 
   3  34   5       20.47       77.60     35.77 o 
   5  34   5      676.40      716.84     91.79 o 
   7  34   5      495.85      278.17     56.95 o 
   9  34   5      103.68       46.80     41.09 o 
  11  34   5       23.47       19.12     33.58 o 
  13  34   5      321.46      277.97     60.20 o 
  15  34   5       32.73       26.20     33.90 o 
  17  34   5        0.86       49.73     42.26 o 
  19  34   5      582.49      698.40     92.23 o 
  21  34   5      573.86      717.54    102.68 o 
 -20  35   5      333.03      461.99     96.26 o 
 -18  35   5       54.02        6.09     43.70 o 
 -16  35   5      568.61      800.09    108.79 o 
 -14  35   5      120.16      102.82     42.48 o 
 -12  35   5      349.83      245.25     87.05 o 
 -10  35   5       24.20       39.65     46.61 o 
  -8  35   5      619.32      505.59     69.04 o 
  -6  35   5      157.72       -1.99     35.00 o 
  -4  35   5       47.21       68.66     33.15 o 
  -2  35   5      689.44      927.99     98.38 o 
   0  35   5      153.25       83.37     59.52 o 
   2  35   5       42.70      107.40     47.29 o 
   4  35   5       36.97       27.26     40.90 o 
   6  35   5      416.82      741.78    102.59 o 
   8  35   5      422.67      408.48     71.97 o 
  10  35   5        6.29       18.74     49.59 o 
  12  35   5        3.35       22.07     37.82 o 
  14  35   5       41.16       20.22     32.78 o 
  16  35   5        3.88       25.43     43.73 o 
  18  35   5     1009.12     1071.83    107.23 o 
  20  35   5       28.41        8.10     38.40 o 
 -17  36   5       62.27       79.60     47.10 o 
 -15  36   5      534.09      320.51    100.14 o 
 -13  36   5       39.54       10.28     43.93 o 
 -11  36   5       52.47      165.45     50.14 o 
  -9  36   5      170.84      224.30     56.35 o 
  -7  36   5        4.35      -37.67     38.72 o 
  -5  36   5      108.45      124.22     37.60 o 
  -3  36   5      125.86       78.60     38.00 o 
  -1  36   5      574.07      622.23     89.89 o 
   1  36   5       60.66       52.92     41.37 o 
   3  36   5      120.30       87.79     37.87 o 
   5  36   5      151.66      101.06     39.69 o 
   7  36   5      530.13      525.32     79.44 o 
   9  36   5       25.89       20.82     38.08 o 
  11  36   5        9.71      -11.29     44.05 o 
  13  36   5      151.86      221.39     55.00 o 
  15  36   5       11.41       17.38     45.67 o 
  17  36   5       73.72      122.80     42.45 o 
 -16  37   5       37.96       29.97     51.64 o 
 -14  37   5       26.87       -6.72     39.70 o 
 -12  37   5       13.72      103.19     51.55 o 
 -10  37   5        0.03       12.95     35.21 o 
  -8  37   5        0.04       43.74     38.37 o 
  -6  37   5        9.40       65.84     39.60 o 
  -4  37   5        6.07      -24.48     29.05 o 
  -2  37   5       11.47      -32.79     43.16 o 
   0  37   5       40.27      106.72     50.43 o 
   2  37   5        4.84      -41.64     41.64 o 
   4  37   5      128.09       81.11     49.64 o 
   6  37   5      238.70      443.68     76.86 o 
   8  37   5       15.67      -11.54     34.43 o 
  10  37   5        4.16      -26.97     43.13 o 
  12  37   5       46.99       27.32     57.67 o 
  14  37   5      229.92      320.98     64.43 o 
  16  37   5       24.09       45.69     41.82 o 
 -13  38   5      117.88      169.25     60.27 o 
 -11  38   5      424.95      447.48    130.93 o 
  -9  38   5        0.55      -29.68     36.13 o 
  -7  38   5      187.31      310.68     61.02 o 
  -5  38   5       38.55       44.05     43.73 o 
  -3  38   5        6.79      -40.52     49.98 o 
  -1  38   5      217.12       93.93     44.59 o 
   1  38   5       80.90       81.17     40.21 o 
   3  38   5       26.74      -45.44     45.44 o 
   5  38   5      297.71      268.46     65.48 o 
   7  38   5        2.26       21.49     37.91 o 
   9  38   5        7.00       31.15     47.43 o 
  11  38   5      245.62      223.36     57.19 o 
  13  38   5       44.59       63.12     47.11 o 
 -10  39   5      174.39      294.38     65.66 o 
  -8  39   5      317.27      299.60     59.63 o 
  -6  39   5        4.56       18.65     37.87 o 
  -4  39   5       24.85       26.39     57.57 o 
  -2  39   5      127.18       98.45     40.76 o 
   0  39   5       13.31       40.65     36.17 o 
   2  39   5       99.36       87.38     53.17 o 
   4  39   5      370.76      246.29     54.87 o 
   6  39   5       26.45      -33.12     46.20 o 
   8  39   5        2.35       50.92     41.61 o 
  10  39   5      109.32       71.67     48.65 o 
  -5  40   5       80.00      129.52     47.72 o 
  -3  40   5        3.47       27.83     39.46 o 
  -1  40   5       25.81      -11.86     40.95 o 
   1  40   5       27.72       41.97     45.53 o 
   3  40   5       15.93       24.16     43.99 o 
   5  40   5      289.44      346.99     76.75 o 
   1   1   6     9243.75     9328.46    261.12 o 
   0   2   6    57553.07    66720.52    785.88 o 
   2   2   6    23383.95    24904.50    372.58 o 
  -1   3   6     5202.56     6330.51    187.85 o 
   1   3   6    17399.54    15434.86    319.49 o 
   3   3   6     5580.98     4717.45    147.39 o 
  -2   4   6     1298.11     1655.43     87.03 o 
   0   4   6    35317.22    40786.41    923.53 o 
   2   4   6     4077.51     3269.80    124.59 o 
   4   4   6     3107.26     2194.17     87.34 o 
  -3   5   6     4079.50     3842.72    135.44 o 
  -1   5   6    18295.63    17395.18    279.68 o 
   1   5   6    26146.29    27501.36    354.08 o 
   3   5   6     5221.92     5924.16    166.38 o 
   5   5   6      673.55      276.08     55.32 o 
  -4   6   6     3559.56     3472.98    110.89 o 
  -2   6   6      685.94     1021.19     68.65 o 
   0   6   6      358.73      610.91     51.08 o 
   2   6   6      241.11      340.56     39.91 o 
   4   6   6        3.31       15.54     27.53 o 
   6   6   6      112.32      107.28     34.51 o 
  -5   7   6    55945.24    58057.30    441.71 o 
  -3   7   6      331.11      646.60     94.66 o 
  -1   7   6    52727.40    55339.88    502.20 o 
   1   7   6    19571.95    19546.70    298.71 o 
   3   7   6    12375.41    12143.82    221.71 o 
   5   7   6    14018.21    14252.16    261.20 o 
   7   7   6    51206.35    47277.84    480.52 o 
  -6   8   6    11181.99    12530.14    206.72 o 
  -4   8   6        4.04       80.89     34.94 o 
  -2   8   6    16100.15    16369.65    247.71 o 
   0   8   6      357.40      594.73     52.97 o 
   2   8   6     6849.93     6792.01    167.74 o 
   4   8   6     1770.92     2608.68    104.48 o 
   6   8   6     1223.22      998.09     73.96 o 
   8   8   6     3933.72     2175.81    459.44 o 
  -7   9   6    15691.35    10888.61   1798.44 o 
  -5   9   6     1555.14     1219.36     63.55 o 
  -3   9   6      531.83      826.38     59.50 o 
  -1   9   6     8558.83     7931.98    172.67 o 
   1   9   6     2675.40     3331.24    111.36 o 
   3   9   6     1888.82     1510.85     88.11 o 
   5   9   6     1063.62     1237.65    114.88 o 
   7   9   6    25359.43    24976.91    354.10 o 
   9   9   6    10506.61     9891.00    202.26 o 
  -8  10   6     1421.03      816.21    171.33 o 
  -6  10   6     3468.97     3711.27    108.28 o 
  -4  10   6     4356.06     5501.94    181.82 o 
  -2  10   6    27243.48    27448.84    358.02 o 
   0  10   6    13221.23    15213.08    292.16 o 
   2  10   6     4579.27     5878.44    154.15 o 
   4  10   6    58144.81    56412.42    492.95 o 
   6  10   6     3399.94     2484.87    107.79 o 
   8  10   6      859.88     1068.45     65.81 o 
  10  10   6     5063.12     3959.87    586.04 o 
  -9  11   6       17.05       15.89     15.94 o 
  -7  11   6     3872.87     5244.59    134.06 o 
  -5  11   6     6178.72     6792.02    178.76 o 
  -3  11   6     2644.17     2752.56     93.09 o 
  -1  11   6      190.66      433.51     69.57 o 
   1  11   6      284.86      540.83     46.48 o 
   3  11   6    10429.65    10300.94    207.29 o 
   5  11   6      326.04      304.57     42.75 o 
   7  11   6    21962.70    21839.63    371.74 o 
   9  11   6     4314.05     3986.83    185.52 o 
  11  11   6      420.76      326.41     31.04 o 
 -10  12   6     6353.55     5766.44    173.81 o 
  -8  12   6      469.51      343.54     37.05 o 
  -6  12   6     3369.87     3042.39     98.23 o 
  -4  12   6      377.44      223.71     34.37 o 
  -2  12   6     4294.51     4102.49    105.54 o 
   0  12   6     6039.12     6393.91    154.34 o 
   2  12   6     3106.72     3427.50    119.66 o 
   4  12   6     1932.58     1853.03     79.31 o 
   6  12   6       25.60      127.65     31.82 o 
   8  12   6      132.16      143.76     24.52 o 
  10  12   6      127.74      188.04     29.94 o 
  12  12   6     3175.93     2450.52    424.69 o 
 -11  13   6     1805.66     2151.70     80.34 o 
  -9  13   6      642.96      577.69     42.00 o 
  -7  13   6     5787.12     5205.33    206.01 o 
  -5  13   6    54140.93    53968.90    432.36 o 
  -3  13   6      609.43      745.96     41.20 o 
  -1  13   6    20305.81    18982.25    222.05 o 
   1  13   6   100384.34    98613.72    538.98 o 
   3  13   6    16509.86    16592.38    228.52 o 
   5  13   6     3591.05     3805.68    121.23 o 
   7  13   6    60992.39    63198.13    440.53 o 
   9  13   6    19011.38    18669.28    270.03 o 
  11  13   6        9.05       17.09     17.07 o 
  13  13   6     2788.48     2029.69    242.92 o 
 -12  14   6      503.51      317.86     32.30 o 
 -10  14   6      300.98      177.89     23.42 o 
  -8  14   6      829.87      716.37    133.61 o 
  -6  14   6      950.77      872.66     53.40 o 
  -4  14   6     3090.55     3017.74    131.49 o 
  -2  14   6      122.54      175.83     21.00 o 
   0  14   6     1066.47     1248.55     79.20 o 
   2  14   6     3707.45     3842.18    106.19 o 
   4  14   6        3.20      101.46     59.85 o 
   6  14   6     1027.35      926.51     50.07 o 
   8  14   6     2469.38     2693.53    125.41 o 
  10  14   6      438.60      573.71     41.93 o 
  12  14   6       78.58      162.59     23.56 o 
  14  14   6      185.92      292.00     34.75 o 
 -13  15   6    14577.95    13813.01    209.85 o 
 -11  15   6     8926.46     8435.04    174.90 o 
  -9  15   6     3363.02     2951.39    370.29 o 
  -7  15   6     6791.08     6573.00    135.17 o 
  -5  15   6    17668.35    17531.22    221.38 o 
  -3  15   6      175.53      238.35     26.22 o 
  -1  15   6     1409.19     1125.68     54.16 o 
   1  15   6    15847.31    14835.74    199.83 o 
   3  15   6    16605.64    16456.69    212.90 o 
   5  15   6     5164.18     5603.26    126.63 o 
   7  15   6     2827.94     2634.48     81.43 o 
   9  15   6     2141.08     1968.13     80.13 o 
  11  15   6     2264.03     2161.34     78.31 o 
  13  15   6        1.38        9.66     13.76 o 
  15  15   6     5995.55     5531.35    143.25 o 
 -14  16   6     1335.15     1320.85     64.81 o 
 -12  16   6     2874.23     2987.49    105.59 o 
 -10  16   6     1973.25     1819.52     82.88 o 
  -8  16   6     3397.17     3280.40     92.84 o 
  -6  16   6       64.28       32.49     18.12 o 
  -4  16   6     2394.07     1692.36    214.27 o 
  -2  16   6     1705.17     1516.46     58.74 o 
   0  16   6       35.96       21.40     11.88 o 
   2  16   6     1839.40     1905.98     69.68 o 
   4  16   6      819.89      738.38     45.64 o 
   6  16   6     9290.32     8348.41    148.65 o 
   8  16   6       83.37      127.45     23.05 o 
  10  16   6      147.01      199.93     24.00 o 
  12  16   6      763.85      795.11     48.33 o 
  14  16   6     2583.40     2454.38     85.49 o 
  16  16   6      130.90       56.55     19.15 o 
 -15  17   6       25.40        5.66     15.77 o 
 -13  17   6      153.17       57.69     19.69 o 
 -11  17   6      377.32      184.88     25.17 o 
  -9  17   6      395.91      249.50     31.80 o 
  -7  17   6      944.71      805.61    122.98 o 
  -5  17   6       86.61       52.89     14.94 o 
  -3  17   6        9.97       10.75     10.17 o 
  -1  17   6      250.67      187.74     24.33 o 
   1  17   6     4010.00     4033.90     99.26 o 
   3  17   6      732.13      734.65     41.69 o 
   5  17   6       49.98       35.93     13.79 o 
   7  17   6      111.61      119.64     17.80 o 
   9  17   6      485.98      460.20     37.43 o 
  11  17   6     2336.60     1959.21     75.68 o 
  13  17   6      448.25      332.76     30.63 o 
  15  17   6     2674.39     2553.13     99.00 o 
  17  17   6     8121.56     7781.19    186.16 o 
 -16  18   6        6.06       27.42     20.07 o 
 -14  18   6     1760.87     1602.46     77.14 o 
 -12  18   6      865.29      812.29     55.96 o 
 -10  18   6       48.30        4.91     19.27 o 
  -8  18   6      193.64      148.22     33.43 o 
  -6  18   6        1.94      -18.53     18.53 o 
  -4  18   6     1106.47      702.03     88.84 o 
  -2  18   6       86.81       31.58     16.93 o 
   0  18   6      710.63      688.70     41.40 o 
   2  18   6      206.11      129.11     18.44 o 
   4  18   6     1484.87     1490.31     60.25 o 
   6  18   6      858.11      811.34     46.62 o 
   8  18   6       38.58       36.34     19.20 o 
  10  18   6      692.56      843.76     46.28 o 
  12  18   6        4.77      -15.89     15.89 o 
  14  18   6     1799.68     1827.39     83.27 o 
  16  18   6     2541.52     2392.30    108.44 o 
  18  18   6     1222.10     1408.70     85.30 o 
 -17  19   6     2042.40     2248.34    100.09 o 
 -15  19   6       35.16       31.40     19.36 o 
 -13  19   6       83.17       13.20     19.37 o 
 -11  19   6        8.37      -16.52     18.69 o 
  -9  19   6     1649.46     1505.10     74.37 o 
  -7  19   6      371.24      254.06     54.99 o 
  -5  19   6      416.87      323.98     67.43 o 
  -3  19   6      831.49      597.37     68.79 o 
  -1  19   6        3.05       -3.48     16.38 o 
   1  19   6     5952.71     6052.44    120.79 o 
   3  19   6     9637.70    10209.90    160.01 o 
   5  19   6       59.91       30.58     14.54 o 
   7  19   6     4175.88     4026.66    107.42 o 
   9  19   6    12271.12    12958.43    184.27 o 
  11  19   6      252.63      197.07     21.29 o 
  13  19   6      502.63      440.82     41.32 o 
  15  19   6      685.39      694.76     68.00 o 
  17  19   6     5395.11     5150.76    186.07 o 
  19  19   6       35.74      118.70     38.69 o 
 -18  20   6     3085.51     2929.78    128.09 o 
 -16  20   6     2073.12     1737.17     81.94 o 
 -14  20   6      331.68      339.67     31.19 o 
 -12  20   6     2693.35     2439.95     94.01 o 
 -10  20   6     2846.41     2754.39    132.89 o 
  -8  20   6       69.43       28.48     19.86 o 
  -6  20   6     2625.92     2045.41    192.54 o 
  -4  20   6      950.06      678.88    118.19 o 
  -2  20   6      947.62      834.22     52.56 o 
   0  20   6      565.08      466.14     38.93 o 
   2  20   6       24.11      110.21     18.65 o 
   4  20   6       46.35       50.99     16.10 o 
   6  20   6      168.66      135.49     20.87 o 
   8  20   6     2661.87     2332.90     95.05 o 
  10  20   6     4380.32     4230.50    128.56 o 
  12  20   6     2203.89     2062.55     89.98 o 
  14  20   6     3349.73     2842.44    134.00 o 
  16  20   6       83.59      131.81     36.82 o 
  18  20   6     1444.01     1430.90    100.21 o 
  20  20   6     3042.16     3166.81    137.01 o 
 -19  21   6      516.65      552.95     64.63 o 
 -17  21   6       17.88       69.12     27.43 o 
 -15  21   6       87.87       -8.16     18.02 o 
 -13  21   6      346.49      381.24     37.13 o 
 -11  21   6     4734.10     4531.13    274.73 o 
  -9  21   6      725.22      621.82     47.77 o 
  -7  21   6      353.23      350.95     52.70 o 
  -5  21   6    14137.47    12890.86    962.96 o 
  -3  21   6     3377.47     2815.47    264.45 o 
  -1  21   6     1635.58     1608.06     74.51 o 
   1  21   6     8031.95     7464.37    157.83 o 
   3  21   6     1844.68     1717.43     75.35 o 
   5  21   6     6916.30     6812.15    145.74 o 
   7  21   6      874.08      774.87     51.11 o 
   9  21   6     2188.08     1958.20     88.47 o 
  11  21   6       23.86      -20.40     20.40 o 
  13  21   6     2363.63     2200.01    104.25 o 
  15  21   6     1032.80     1143.00     86.89 o 
  17  21   6      115.33      153.48     32.83 o 
  19  21   6      525.86      439.88     58.10 o 
  21  21   6     1418.44     1334.82     93.21 o 
 -20  22   6      537.31      512.99     54.45 o 
 -18  22   6     3971.22     4387.85    158.83 o 
 -16  22   6     1168.57     1034.27     65.33 o 
 -14  22   6      442.77      248.63     40.78 o 
 -12  22   6     2672.99     2593.11    209.52 o 
 -10  22   6      117.39       61.37     18.49 o 
  -8  22   6     7449.60     5207.04    842.20 o 
  -6  22   6      115.15      111.29     20.00 o 
  -4  22   6       92.99       82.00     22.56 o 
  -2  22   6       51.30       21.20     20.16 o 
   0  22   6       52.28       28.67     16.43 o 
   2  22   6       31.63       14.53     17.32 o 
   4  22   6      676.98      658.94     48.28 o 
   6  22   6       85.64       55.34     27.85 o 
   8  22   6     1996.63     2091.84     91.11 o 
  10  22   6       57.91       71.94     16.41 o 
  12  22   6      509.60      608.72     56.20 o 
  14  22   6      197.72      102.93     30.05 o 
  16  22   6      564.25      609.63     68.24 o 
  18  22   6      338.57      375.85     50.09 o 
  20  22   6     1187.49     1078.91     84.41 o 
  22  22   6     1451.52     1527.94    100.87 o 
 -21  23   6      144.71      274.43     47.16 o 
 -19  23   6     2621.22     3027.71    135.11 o 
 -17  23   6     3384.57     3902.12    151.46 o 
 -15  23   6       56.12       34.64     16.99 o 
 -13  23   6        1.90       30.82     21.86 o 
 -11  23   6     7477.59     8398.91    196.85 o 
  -9  23   6      966.79      771.23    115.84 o 
  -7  23   6     1118.52      722.65    124.22 o 
  -5  23   6      180.90       98.60     18.58 o 
  -3  23   6      161.06       97.85     19.43 o 
  -1  23   6     1541.36     1503.15     80.78 o 
   1  23   6        0.91      -12.29     19.42 o 
   3  23   6       10.22       -6.95     19.40 o 
   5  23   6     1739.01     1358.66     73.31 o 
   7  23   6      180.32      159.47     33.66 o 
   9  23   6     1064.04     1131.53     83.46 o 
  11  23   6      908.46      823.55     64.95 o 
  13  23   6      732.28      723.94     69.87 o 
  15  23   6      490.68      551.03     61.12 o 
  17  23   6      170.32      207.99     47.88 o 
  19  23   6      370.11      280.30     48.63 o 
  21  23   6      390.17      474.20     58.79 o 
  23  23   6     1623.78     1612.34    106.98 o 
 -22  24   6      204.91      254.49     42.82 o 
 -20  24   6      443.37      519.80     60.96 o 
 -18  24   6       13.64       37.19     23.59 o 
 -16  24   6       10.86       32.06     25.59 o 
 -14  24   6      557.09      368.96     62.86 o 
 -12  24   6      423.14      390.51     39.02 o 
 -10  24   6      242.23      141.44     23.58 o 
  -8  24   6      466.44      194.02     42.73 o 
  -6  24   6       59.26       33.97     19.74 o 
  -4  24   6       46.24      -19.63     24.61 o 
  -2  24   6     2210.33     2109.72     91.06 o 
   0  24   6     1231.66     1335.02     77.14 o 
   2  24   6        3.08      -32.05     32.05 o 
   4  24   6      949.10     1124.54     69.59 o 
   6  24   6       13.62      -27.72     27.72 o 
   8  24   6      139.16      107.61     29.38 o 
  10  24   6      936.64      683.92     60.11 o 
  12  24   6      156.31      179.18     31.34 o 
  14  24   6      274.93      194.74     34.90 o 
  16  24   6      392.25      300.62     48.30 o 
  18  24   6      800.21      859.03     78.16 o 
  20  24   6      859.25      671.61     71.58 o 
  22  24   6        1.34       16.82     27.86 o 
  24  24   6        6.83       81.64     33.45 o 
 -23  25   6     1878.76     1931.74    117.30 o 
 -21  25   6        5.47       18.71     31.43 o 
 -19  25   6      264.67      224.37     38.48 o 
 -17  25   6      740.00      462.97     89.18 o 
 -15  25   6      174.19      150.56     24.83 o 
 -13  25   6     2821.42     2362.96    201.73 o 
 -11  25   6      156.10      129.95     25.76 o 
  -9  25   6     1267.22      930.50    199.68 o 
  -7  25   6      289.28      196.07     41.47 o 
  -5  25   6       91.31      119.42     25.70 o 
  -3  25   6     1234.12     1051.97     65.32 o 
  -1  25   6     2238.14     2009.92     89.46 o 
   1  25   6      173.32       39.85     24.92 o 
   3  25   6      750.14      901.37     63.28 o 
   5  25   6       41.76      -31.07     31.07 o 
   7  25   6       51.11       33.08     39.15 o 
   9  25   6      341.80      229.94     31.14 o 
  11  25   6      813.93      486.96     55.99 o 
  13  25   6       98.67       -0.98     33.80 o 
  15  25   6       50.10       15.12     27.46 o 
  17  25   6     2708.10     2460.60    138.23 o 
  19  25   6      947.02     1180.04     94.40 o 
  21  25   6        4.65       21.82     30.15 o 
  23  25   6      482.07      790.73     78.55 o 
  25  25   6      207.53      253.88     43.57 o 
 -24  26   6        3.00       -0.54     31.61 o 
 -22  26   6      609.40      527.64     64.92 o 
 -20  26   6      176.72       95.40     30.46 o 
 -18  26   6      399.44      240.70     42.77 o 
 -16  26   6       46.78       43.76     26.44 o 
 -14  26   6      734.16      484.56     78.06 o 
 -12  26   6     3767.91     2881.55    253.44 o 
 -10  26   6      578.55      515.35     49.29 o 
  -8  26   6      543.57      411.51     49.62 o 
  -6  26   6     3676.79     3738.82    125.98 o 
  -4  26   6     2259.73     1912.25     90.86 o 
  -2  26   6      190.75      104.45     18.86 o 
   0  26   6      764.57      581.52     52.49 o 
   2  26   6     2160.22     1856.79    100.10 o 
   4  26   6       98.31       15.11     34.31 o 
   6  26   6       68.45        5.19     38.00 o 
   8  26   6      822.47      743.11     62.47 o 
  10  26   6      340.88      327.14     46.47 o 
  12  26   6      217.20      125.00     30.19 o 
  14  26   6     1255.08     1138.37    100.87 o 
  16  26   6      472.30      420.21     64.49 o 
  18  26   6      359.15      383.70     58.16 o 
  20  26   6        0.12       26.04     27.54 o 
  22  26   6      852.70      810.31     82.77 o 
  24  26   6        5.47      -16.79     26.62 o 
  26  26   6        2.45        5.88     33.59 o 
 -25  27   6       94.91       44.76     29.56 o 
 -23  27   6       35.14      -13.98     27.76 o 
 -21  27   6        0.10       16.55     25.24 o 
 -19  27   6      223.81      184.96     40.97 o 
 -17  27   6       20.52       16.17     27.96 o 
 -15  27   6      153.72      106.33     27.38 o 
 -13  27   6      183.41      166.51     28.62 o 
 -11  27   6      394.29      335.51     47.89 o 
  -9  27   6     2034.88     2061.09    101.89 o 
  -7  27   6      695.25      716.52     61.09 o 
  -5  27   6     1049.78     1024.20     65.41 o 
  -3  27   6     2598.30     2190.38     99.79 o 
  -1  27   6       22.38      -13.39     24.43 o 
   1  27   6       78.30       -4.29     25.19 o 
   3  27   6      992.83      859.35     83.01 o 
   5  27   6      564.13      592.65     61.64 o 
   7  27   6     2386.42     2915.34    141.94 o 
   9  27   6      231.43      144.47     37.09 o 
  11  27   6      688.74      859.57     80.24 o 
  13  27   6     1771.21     1619.35    123.85 o 
  15  27   6      443.19      330.34     51.61 o 
  17  27   6       47.54       -0.23     31.64 o 
  19  27   6        1.29       31.21     35.69 o 
  21  27   6       49.30       22.01     33.79 o 
  23  27   6        8.43        9.79     37.32 o 
  25  27   6      110.73       25.73     40.99 o 
  27  27   6        6.23        8.16     36.64 o 
 -26  28   6      102.03       83.30     32.59 o 
 -24  28   6      149.37       88.20     34.75 o 
 -22  28   6        0.03       16.08     28.14 o 
 -20  28   6        4.88       21.06     26.95 o 
 -18  28   6      544.00      541.95     67.42 o 
 -16  28   6       22.16       37.28     38.08 o 
 -14  28   6      177.84      148.52     39.55 o 
 -12  28   6      232.02       87.76     26.93 o 
 -10  28   6      581.77      586.27     53.42 o 
  -8  28   6       75.40       31.04     22.22 o 
  -6  28   6       65.16       67.48     28.45 o 
  -4  28   6       23.18        9.25     25.75 o 
  -2  28   6      713.71      668.99     65.82 o 
   0  28   6       50.33       60.97     25.00 o 
   2  28   6      591.09      620.08     76.83 o 
   4  28   6      149.96      113.94     31.58 o 
   6  28   6      261.04      391.28     49.88 o 
   8  28   6      171.06      181.22     39.37 o 
  10  28   6     1261.88     1176.39     96.56 o 
  12  28   6      997.14      841.03     91.96 o 
  14  28   6       54.72       67.17     35.40 o 
  16  28   6        2.25       -9.92     31.34 o 
  18  28   6        4.18       20.95     37.41 o 
  20  28   6      415.48      440.57     65.03 o 
  22  28   6      237.08      246.75     44.16 o 
  24  28   6      434.65      371.16     69.70 o 
  26  28   6        1.22       10.91     44.40 o 
  28  28   6      348.33      281.88     61.08 o 
 -27  29   6      486.43      528.31     74.30 o 
 -25  29   6       82.89       70.61     36.70 o 
 -23  29   6      258.12      249.51     48.82 o 
 -21  29   6       73.77       53.01     36.70 o 
 -19  29   6        0.04        3.24     46.83 o 
 -17  29   6      666.70      367.10     90.60 o 
 -15  29   6      427.70      306.94     46.98 o 
 -13  29   6      137.46      102.42     27.26 o 
 -11  29   6      512.89      453.91     51.64 o 
  -9  29   6      680.86      558.44     73.99 o 
  -7  29   6      123.81       79.38     25.63 o 
  -5  29   6      544.61      878.76     68.95 o 
  -3  29   6     2094.04     2174.59    118.38 o 
  -1  29   6      530.11      589.25     70.47 o 
   1  29   6      722.55     1000.44    100.66 o 
   3  29   6       39.27       61.32     34.50 o 
   5  29   6     1261.05     1243.66    110.11 o 
   7  29   6      436.67      478.18     59.86 o 
   9  29   6      831.70      788.27     76.83 o 
  11  29   6       98.10       57.57     30.99 o 
  13  29   6      226.33      157.04     39.81 o 
  15  29   6      987.51     1158.44    109.44 o 
  17  29   6       67.54       82.33     30.78 o 
  19  29   6       32.75       36.68     35.39 o 
  21  29   6       13.00       -8.46     37.11 o 
  23  29   6       40.15       14.65     33.25 o 
  25  29   6        4.75        6.85     44.36 o 
  27  29   6        8.90      -43.96     50.63 o 
 -26  30   6       27.28       85.34     37.07 o 
 -24  30   6       12.56      -45.51     45.51 o 
 -22  30   6       79.79       53.69     34.96 o 
 -20  30   6      191.90      345.93     62.07 o 
 -18  30   6       32.03       38.19     32.13 o 
 -16  30   6        2.54        5.94     25.80 o 
 -14  30   6       19.30       14.13     25.59 o 
 -12  30   6      260.03      228.02     61.87 o 
 -10  30   6        3.25       29.20     33.64 o 
  -8  30   6      173.65      135.87     48.99 o 
  -6  30   6        0.99       23.39     27.62 o 
  -4  30   6      232.25      208.82     37.03 o 
  -2  30   6        2.20       19.36     24.27 o 
   0  30   6      167.89      206.46     39.76 o 
   2  30   6     2240.98     2112.49    143.65 o 
   4  30   6       43.90      130.09     40.77 o 
   6  30   6      314.04      129.12     38.92 o 
   8  30   6        0.03       25.49     35.20 o 
  10  30   6       58.68      -35.26     35.26 o 
  12  30   6       52.29       46.27     33.82 o 
  14  30   6      542.86      577.00     80.44 o 
  16  30   6       69.56       53.59     31.38 o 
  18  30   6      204.79      218.08     47.58 o 
  20  30   6       67.83       56.19     39.01 o 
  22  30   6       69.93       42.43     41.28 o 
  24  30   6        1.03       19.12     36.76 o 
  26  30   6        2.24      -43.73     43.73 o 
 -25  31   6       37.20       10.52     39.37 o 
 -23  31   6        3.73      -41.39     41.39 o 
 -21  31   6        2.05      -35.46     37.17 o 
 -19  31   6       89.18       70.62     34.33 o 
 -17  31   6      354.76      305.54     64.81 o 
 -15  31   6        0.90      -36.45     36.45 o 
 -13  31   6       12.38      -29.62     29.62 o 
 -11  31   6       10.55        5.58     27.57 o 
  -9  31   6     1103.03     1377.41    115.74 o 
  -7  31   6       36.02       54.73     34.85 o 
  -5  31   6      404.12      221.17     34.83 o 
  -3  31   6        2.74      -21.40     48.84 o 
  -1  31   6      502.18      572.86     67.79 o 
   1  31   6      160.83      211.08     41.39 o 
   3  31   6       15.25      -29.27     36.73 o 
   5  31   6     1746.11     1779.66    134.55 o 
   7  31   6       15.12      -20.65     39.12 o 
   9  31   6        3.14      -22.84     36.36 o 
  11  31   6       21.68       46.04     38.54 o 
  13  31   6      145.22      -15.10     38.97 o 
  15  31   6        4.53      -12.62     34.60 o 
  17  31   6      121.34       99.64     37.70 o 
  19  31   6        1.31      -38.60     38.60 o 
  21  31   6      279.63      179.02     48.93 o 
  23  31   6      243.51      243.43     78.12 o 
  25  31   6      144.07       87.57     38.16 o 
 -22  32   6        0.97       -4.44     36.66 o 
 -20  32   6      157.88      141.67     43.85 o 
 -18  32   6       82.12       63.90     36.83 o 
 -16  32   6       32.17      -11.23     37.49 o 
 -14  32   6      148.82      114.05     37.56 o 
 -12  32   6       10.04      -15.63     31.66 o 
 -10  32   6      240.20      146.74     44.53 o 
  -8  32   6     1421.73     1348.51    118.34 o 
  -6  32   6      918.06     1005.73     99.50 o 
  -4  32   6      206.94      192.53     41.13 o 
  -2  32   6      372.02      301.39     55.35 o 
   0  32   6      448.30      536.00     75.80 o 
   2  32   6      421.25      285.44     57.21 o 
   4  32   6       60.42       24.26     40.84 o 
   6  32   6       21.83      -23.93     36.23 o 
   8  32   6      314.95      293.42     50.10 o 
  10  32   6       61.05        0.48     36.25 o 
  12  32   6        2.56      -47.82     52.99 o 
  14  32   6       66.86       82.60     41.95 o 
  16  32   6       27.59       85.12     39.29 o 
  18  32   6      235.07      191.34     51.90 o 
  20  32   6       15.53      -38.62     38.62 o 
  22  32   6        4.07        3.69     42.75 o 
 -21  33   6        1.09      -34.07     51.52 o 
 -19  33   6       35.89       64.76     43.44 o 
 -17  33   6       85.04       53.84     60.62 o 
 -15  33   6      185.25      206.51     56.28 o 
 -13  33   6        0.07        9.47     28.32 o 
 -11  33   6       33.56      -17.67     30.79 o 
  -9  33   6       89.91       71.59     44.35 o 
  -7  33   6      147.28      112.21     41.40 o 
  -5  33   6      204.26      217.60     50.02 o 
  -3  33   6       13.46      -11.71     31.21 o 
  -1  33   6        1.45      -27.17     38.30 o 
   1  33   6      105.03       93.93     45.76 o 
   3  33   6        2.51       59.64     42.22 o 
   5  33   6      380.96      314.58     71.58 o 
   7  33   6      292.52      237.14     52.43 o 
   9  33   6       53.14       13.04     41.97 o 
  11  33   6      217.15      222.07     54.21 o 
  13  33   6        0.67        5.25     46.97 o 
  15  33   6      165.91      176.81     46.65 o 
  17  33   6      701.89      731.64     91.63 o 
  19  33   6       19.68       12.82     33.04 o 
  21  33   6      209.11      190.61     50.30 o 
 -20  34   6       18.75       18.82     57.21 o 
 -18  34   6       59.59       15.76     33.16 o 
 -16  34   6       42.71       65.30     44.92 o 
 -14  34   6      345.78      291.44     62.67 o 
 -12  34   6      629.52      508.92    161.15 o 
 -10  34   6      405.53      323.77     71.47 o 
  -8  34   6        1.90      -20.52     31.34 o 
  -6  34   6       93.99      220.88     50.35 o 
  -4  34   6      222.65      324.12     62.41 o 
  -2  34   6      230.78      288.82     65.63 o 
   0  34   6      164.20      277.45     62.91 o 
   2  34   6      152.03      143.90     47.89 o 
   4  34   6        1.02       34.83     37.98 o 
   6  34   6        5.90      -22.93     42.72 o 
   8  34   6      122.93       92.57     41.12 o 
  10  34   6       31.18       11.37     38.62 o 
  12  34   6       30.20      -68.86     70.67 o 
  14  34   6      553.14      491.85     77.76 o 
  16  34   6       91.61      126.53     51.52 o 
  18  34   6       17.24       60.26     37.70 o 
  20  34   6      275.99      182.79     68.85 o 
 -19  35   6       38.72      -31.90     57.09 o 
 -17  35   6        0.99       -7.86     43.60 o 
 -15  35   6      183.00       74.98     38.37 o 
 -13  35   6       81.05       59.69     36.08 o 
 -11  35   6      401.51      289.65    100.31 o 
  -9  35   6      156.70       95.19     38.07 o 
  -7  35   6        1.85      -37.98     44.55 o 
  -5  35   6        0.09       -3.27     45.88 o 
  -3  35   6      619.45      703.54     98.38 o 
  -1  35   6        4.08        5.08     39.58 o 
   1  35   6      672.68      623.07     95.46 o 
   3  35   6       14.94       12.38     43.41 o 
   5  35   6       11.46       39.18     45.21 o 
   7  35   6       96.46       64.14     40.42 o 
   9  35   6       64.62       16.65     50.14 o 
  11  35   6      234.16      194.27     70.25 o 
  13  35   6       12.76       45.07     46.95 o 
  15  35   6        1.21      -19.31     37.76 o 
  17  35   6      329.75      425.79     71.58 o 
  19  35   6        7.87       31.48     37.27 o 
 -16  36   6        5.50      -26.06     44.80 o 
 -14  36   6       16.79       85.32     42.47 o 
 -12  36   6        8.47        8.77     42.25 o 
 -10  36   6       61.22       69.35     43.07 o 
  -8  36   6       24.90       25.95     44.56 o 
  -6  36   6      434.64      642.22     92.16 o 
  -4  36   6       24.39       33.52     44.35 o 
  -2  36   6       98.44       71.01     53.15 o 
   0  36   6       72.52      150.67     48.73 o 
   2  36   6      133.31      140.50     50.23 o 
   4  36   6        3.98       94.54     50.92 o 
   6  36   6       84.59       -9.52     34.89 o 
   8  36   6      125.43       32.62     38.73 o 
  10  36   6       49.99       40.94     49.98 o 
  12  36   6       39.55        5.32     65.16 o 
  14  36   6        0.63       47.28     42.46 o 
  16  36   6      172.76       99.52     51.95 o 
 -13  37   6      287.80      131.48     54.71 o 
 -11  37   6        2.11       32.31     56.00 o 
  -9  37   6      492.01      476.46     78.01 o 
  -7  37   6      445.74      427.65     73.12 o 
  -5  37   6      501.08      795.30    116.17 o 
  -3  37   6       72.45      112.14     44.65 o 
  -1  37   6      398.40      460.25     81.03 o 
   1  37   6      226.89      291.07     71.76 o 
   3  37   6      640.88      655.66     99.50 o 
   5  37   6      116.13      147.88     58.73 o 
   7  37   6       20.39       31.13     59.90 o 
   9  37   6       11.39       81.08     65.41 o 
  11  37   6      216.54      190.74     79.04 o 
  13  37   6      365.50      339.85     86.63 o 
 -10  38   6       59.90       89.52     41.62 o 
  -8  38   6       17.10       69.11     50.71 o 
  -6  38   6        2.03       51.74     55.51 o 
  -4  38   6       27.97       68.13     37.86 o 
  -2  38   6        5.73       33.38     58.87 o 
   0  38   6       20.66       47.41     41.16 o 
   2  38   6        7.98      -27.08     47.00 o 
   4  38   6       23.08       -2.51     47.50 o 
   6  38   6      139.06      226.80     64.19 o 
   8  38   6      345.86      313.03     93.69 o 
  10  38   6      105.24      146.61     74.18 o 
  -7  39   6       76.81       19.55     58.51 o 
  -5  39   6        2.85       21.36     60.88 o 
  -3  39   6       67.21       40.38     53.44 o 
  -1  39   6       82.70       78.94     51.09 o 
   1  39   6      102.93      148.99     57.05 o 
   3  39   6      246.29      350.19     77.45 o 
   5  39   6       55.06        3.51     41.85 o 
   7  39   6       64.82       42.85     93.29 o 
   0   1   7       23.12      -58.09     58.09 o 
  -1   2   7       52.24      126.95     34.67 o 
   1   2   7     3819.09     4334.91    192.40 o 
  -2   3   7     3438.54     3340.10    152.21 o 
   0   3   7    13522.29    15116.74    313.22 o 
   2   3   7     7258.22     8248.87    229.76 o 
  -3   4   7     6583.73     8319.98    213.33 o 
  -1   4   7    16648.38    18758.72    350.27 o 
   1   4   7     1385.40     2070.21    103.57 o 
   3   4   7     1065.87     1300.50     77.64 o 
  -4   5   7      213.17      302.75     33.96 o 
  -2   5   7     5046.73     5924.49    177.25 o 
   0   5   7      276.56      296.65     38.43 o 
   2   5   7       73.75       81.76     26.56 o 
   4   5   7     1260.92     1203.68     79.98 o 
  -5   6   7    10320.16    11111.64    210.87 o 
  -3   6   7     4347.13     3273.23    119.79 o 
  -1   6   7     1492.05     1699.97     91.41 o 
   1   6   7      275.04      667.70     64.07 o 
   3   6   7     4479.96     5136.78    169.56 o 
   5   6   7    18030.54    21506.69    320.31 o 
  -6   7   7      537.56      510.25     49.25 o 
  -4   7   7      162.59      241.48     32.19 o 
  -2   7   7      582.13      347.13     38.14 o 
   0   7   7      513.00      486.76     47.87 o 
   2   7   7       82.47       57.24     26.45 o 
   4   7   7       22.15       29.77     21.06 o 
   6   7   7     5802.10     6931.92    201.38 o 
  -7   8   7     5363.95     5191.21    157.14 o 
  -5   8   7      717.41     1405.37     75.14 o 
  -3   8   7     8778.56     8016.96    191.35 o 
  -1   8   7        5.15       27.79     27.06 o 
   1   8   7     4193.91     4191.20    142.29 o 
   3   8   7      943.52      882.58     68.85 o 
   5   8   7     1531.36     1779.15     98.66 o 
   7   8   7     4170.39     3751.24    136.90 o 
  -8   9   7    13547.85    13208.64    273.74 o 
  -6   9   7     6344.65     4732.45   1051.49 o 
  -4   9   7       11.87        7.28     16.51 o 
  -2   9   7     2323.67     2884.08    106.95 o 
   0   9   7      957.42     1193.49     73.54 o 
   2   9   7      111.56       97.10     20.78 o 
   4   9   7     1858.57     2109.97    103.04 o 
   6   9   7       86.31      278.85     39.12 o 
   8   9   7      504.89      513.23     48.73 o 
  -9  10   7     5045.04     3252.02    619.80 o 
  -7  10   7      906.69      646.95    118.20 o 
  -5  10   7    11948.65    12147.86    392.95 o 
  -3  10   7      932.85      718.78     53.78 o 
  -1  10   7    14728.99    15336.13    265.13 o 
   1  10   7      592.96      566.00     79.24 o 
   3  10   7     4539.25     4868.43    153.59 o 
   5  10   7      827.29     1222.81     77.43 o 
   7  10   7     1894.53     1578.95     96.38 o 
   9  10   7      220.52      146.84     23.93 o 
 -10  11   7      777.78      610.91     54.99 o 
  -8  11   7      567.73      254.61     66.01 o 
  -6  11   7     5792.86     5347.75    145.05 o 
  -4  11   7      170.52       52.44     21.23 o 
  -2  11   7     1052.31     1022.42     70.78 o 
   0  11   7     2424.43     2334.63     99.48 o 
   2  11   7     4091.84     5081.80    144.72 o 
   4  11   7      232.85      301.12     36.82 o 
   6  11   7     3111.62     3014.47    134.64 o 
   8  11   7    21588.16    21301.70    358.95 o 
  10  11   7      733.92      766.22     59.15 o 
 -11  12   7      761.87      495.78     48.01 o 
  -9  12   7    13949.98    11045.00   1794.84 o 
  -7  12   7       29.00       51.50     19.94 o 
  -5  12   7     5599.10     4905.23    656.37 o 
  -3  12   7     2841.12     2850.65    103.06 o 
  -1  12   7     7451.79     7119.63    171.72 o 
   1  12   7     6514.56     6633.02    167.65 o 
   3  12   7     2477.25     2365.88    106.26 o 
   5  12   7     1997.13     1781.05    103.02 o 
   7  12   7     3545.72     3343.44    146.33 o 
   9  12   7       50.59       81.00     17.73 o 
  11  12   7     1571.53     1269.53     70.93 o 
 -12  13   7     3947.15     4302.94    124.81 o 
 -10  13   7      944.28      781.48     90.11 o 
  -8  13   7     1557.29     1510.75     78.28 o 
  -6  13   7      479.19      473.29     61.77 o 
  -4  13   7      142.94      121.44     22.21 o 
  -2  13   7      244.65      195.03     33.82 o 
   0  13   7     5190.76     5589.33    165.17 o 
   2  13   7     7858.83     7798.82    194.95 o 
   4  13   7       10.11       15.35     20.02 o 
   6  13   7     1409.81     1232.62     76.15 o 
   8  13   7     2543.21     2048.80     83.53 o 
  10  13   7     1389.62     1188.42     69.70 o 
  12  13   7     2846.73     2940.34    110.17 o 
 -13  14   7     6664.55     6273.86    152.35 o 
 -11  14   7      347.68      184.47     33.03 o 
  -9  14   7     7371.13     7330.45    187.42 o 
  -7  14   7     5308.07     6067.88    168.93 o 
  -5  14   7     3450.93     3308.74    167.92 o 
  -3  14   7     1915.36     1617.48     64.69 o 
  -1  14   7     5500.12     5167.49    132.48 o 
   1  14   7       21.34       17.42     21.00 o 
   3  14   7        1.62      -19.78     21.62 o 
   5  14   7      618.88      604.89     49.06 o 
   7  14   7      142.50      148.48     31.39 o 
   9  14   7        9.61       11.54     20.57 o 
  11  14   7     1536.36     1440.94     80.08 o 
  13  14   7      973.85      949.12     60.52 o 
 -14  15   7     6406.01     5539.34    654.31 o 
 -12  15   7      343.96      359.83     40.19 o 
 -10  15   7       21.32       18.83     24.49 o 
  -8  15   7     1431.44     1510.08     88.12 o 
  -6  15   7     7344.09     7510.57    158.96 o 
  -4  15   7     2467.47     2469.65    115.21 o 
  -2  15   7     1177.80     1204.95     62.56 o 
   0  15   7      508.85      513.91     42.95 o 
   2  15   7      188.28      360.11     35.94 o 
   4  15   7      760.55      624.58     46.64 o 
   6  15   7     1778.81     1464.45     65.96 o 
   8  15   7     3079.18     3201.32    105.31 o 
  10  15   7     1373.53     1637.08     84.22 o 
  12  15   7       29.63      -10.88     20.28 o 
  14  15   7      750.34      810.35     57.97 o 
 -15  16   7      115.59       79.10     26.35 o 
 -13  16   7     1619.67     1700.75     88.82 o 
 -11  16   7     4192.52     4916.40    148.93 o 
  -9  16   7     8247.35     8368.00    193.39 o 
  -7  16   7     4004.80     4346.32    127.74 o 
  -5  16   7      461.21      475.65     47.72 o 
  -3  16   7      374.84      365.33     32.47 o 
  -1  16   7     1377.55     1246.79     62.52 o 
   1  16   7     8382.34     7284.94    161.49 o 
   3  16   7     3269.89     3098.43     97.42 o 
   5  16   7     4754.85     4999.31    124.36 o 
   7  16   7     2210.33     2148.46     79.84 o 
   9  16   7    12891.21    12174.13    222.97 o 
  11  16   7      291.26      186.35     30.05 o 
  13  16   7      647.48      476.57     39.64 o 
  15  16   7      731.55      730.13     57.38 o 
 -16  17   7     4817.69     3540.70    569.12 o 
 -14  17   7      171.84      108.17     39.23 o 
 -12  17   7     5775.87     5821.16    163.94 o 
 -10  17   7        1.63       28.76     25.81 o 
  -8  17   7     1195.78     1226.80     82.47 o 
  -6  17   7      815.41      674.42     63.33 o 
  -4  17   7      121.80       97.19     20.00 o 
  -2  17   7       59.53       13.57     13.57 o 
   0  17   7       11.30       41.14     14.78 o 
   2  17   7      442.95      369.33     37.05 o 
   4  17   7       18.74       10.41     14.13 o 
   6  17   7     6733.04     7076.71    151.19 o 
   8  17   7      180.41      178.04     29.35 o 
  10  17   7     4531.36     4052.04    121.94 o 
  12  17   7     2010.18     1740.35     80.72 o 
  14  17   7     2154.35     2164.70     98.82 o 
  16  17   7      606.30      310.15     50.38 o 
 -17  18   7      790.36      624.87     65.40 o 
 -15  18   7       18.27       -3.51     19.91 o 
 -13  18   7     7740.32     7117.59    188.25 o 
 -11  18   7      319.02      235.65     41.52 o 
  -9  18   7      503.47      289.54     59.82 o 
  -7  18   7     3132.07     3245.84    132.68 o 
  -5  18   7     5807.08     5340.48    171.92 o 
  -3  18   7      700.99      637.23     92.52 o 
  -1  18   7     5499.13     5464.20    127.44 o 
   1  18   7     1342.97     1295.31     62.73 o 
   3  18   7      636.70      525.66     39.47 o 
   5  18   7      399.46      342.83     32.17 o 
   7  18   7     4496.41     4893.08    142.49 o 
   9  18   7      115.12      132.95     24.61 o 
  11  18   7     1854.68     1808.09     76.62 o 
  13  18   7     8328.07     8292.69    175.01 o 
  15  18   7      951.38      892.04     70.88 o 
  17  18   7      377.14      339.14     68.35 o 
 -18  19   7     1497.17     1443.66    111.80 o 
 -16  19   7      127.95       93.52     26.46 o 
 -14  19   7       81.50       33.14     27.33 o 
 -12  19   7      321.51      233.80     31.67 o 
 -10  19   7     2023.02     1958.18     93.63 o 
  -8  19   7        2.14      -12.83     21.60 o 
  -6  19   7     1040.53     1094.15     64.67 o 
  -4  19   7      156.54      107.68     29.71 o 
  -2  19   7       51.27       18.77     22.98 o 
   0  19   7        7.61      -19.27     19.27 o 
   2  19   7     1937.08     2029.51     81.87 o 
   4  19   7     2177.64     2020.99     82.17 o 
   6  19   7       12.74      -30.40     30.40 o 
   8  19   7      173.20      173.85     25.57 o 
  10  19   7     4059.31     3943.89    121.68 o 
  12  19   7      637.80      630.30     53.29 o 
  14  19   7      109.76       79.04     30.22 o 
  16  19   7     1150.29     1089.49     92.30 o 
  18  19   7     2577.28     2413.41    141.01 o 
 -19  20   7      109.54      118.31     34.24 o 
 -17  20   7     1587.88     1518.09     90.95 o 
 -15  20   7      310.36      286.72     37.03 o 
 -13  20   7      331.72      233.43     28.11 o 
 -11  20   7     1872.93     1939.92     89.36 o 
  -9  20   7     3980.86     4090.57    127.84 o 
  -7  20   7       55.42       27.04     17.64 o 
  -5  20   7      578.25      745.16     68.00 o 
  -3  20   7     2352.91     2268.00    101.69 o 
  -1  20   7     1218.97     1000.05     57.75 o 
   1  20   7      330.29      244.38     39.05 o 
   3  20   7      135.70      -11.50     28.74 o 
   5  20   7       34.33      -21.38     21.38 o 
   7  20   7     4275.32     4113.62    135.23 o 
   9  20   7     4354.04     4590.13    137.18 o 
  11  20   7      889.17      814.86     58.35 o 
  13  20   7     1488.73     1379.72     87.39 o 
  15  20   7      102.20       88.93     31.57 o 
  17  20   7       64.75       12.48     29.66 o 
  19  20   7      277.01      205.08     48.35 o 
 -20  21   7       24.07       92.84     28.86 o 
 -18  21   7       75.66       72.09     27.20 o 
 -16  21   7     2278.22     2008.05    178.21 o 
 -14  21   7       30.26      -20.14     22.18 o 
 -12  21   7     2385.16     2266.75    103.35 o 
 -10  21   7     1666.91     1835.10     87.24 o 
  -8  21   7      654.77      480.23     90.09 o 
  -6  21   7      712.23      534.64     73.26 o 
  -4  21   7      333.81      254.83     29.77 o 
  -2  21   7      133.46      169.21     36.83 o 
   0  21   7       34.23      -30.23     30.23 o 
   2  21   7        1.21      -21.02     23.70 o 
   4  21   7        5.87      -27.52     27.52 o 
   6  21   7        5.93      -37.51     37.51 o 
   8  21   7      781.08      443.29     37.43 o 
  10  21   7        0.82      -18.85     20.75 o 
  12  21   7     3657.50     3492.64    124.26 o 
  14  21   7       23.63       11.96     20.63 o 
  16  21   7      144.01       89.63     25.45 o 
  18  21   7      157.84       95.12     27.25 o 
  20  21   7     1118.35     1097.91     88.80 o 
 -21  22   7      387.31      456.07     85.61 o 
 -19  22   7      324.56      227.25     48.35 o 
 -17  22   7      200.86      160.01     32.24 o 
 -15  22   7      206.98      238.60     34.23 o 
 -13  22   7      364.76      268.85     33.73 o 
 -11  22   7      184.81       81.71     19.58 o 
  -9  22   7       28.39       40.10     25.77 o 
  -7  22   7      112.26       82.04     24.18 o 
  -5  22   7      527.51      379.38     65.73 o 
  -3  22   7      806.71      861.40     62.58 o 
  -1  22   7       91.54      167.03     38.80 o 
   1  22   7      639.12      532.68     37.15 o 
   3  22   7     1529.57     1615.98     75.55 o 
   5  22   7        0.06      -25.81     25.81 o 
   7  22   7     1933.01     1826.86     93.17 o 
   9  22   7     1106.15     1186.72     71.24 o 
  11  22   7        5.22      -27.64     27.64 o 
  13  22   7      155.28      101.95     30.49 o 
  15  22   7      915.43     1032.74     86.30 o 
  17  22   7     1838.25     1774.77    116.63 o 
  19  22   7        1.61       71.74     31.27 o 
  21  22   7       17.83       57.19     28.19 o 
 -22  23   7       14.19       76.11     32.17 o 
 -20  23   7      119.17      155.19     33.44 o 
 -18  23   7      171.79       98.36     28.84 o 
 -16  23   7      562.97      452.03     50.45 o 
 -14  23   7      391.94      409.87     70.91 o 
 -12  23   7      942.71      819.12     88.08 o 
 -10  23   7       21.78      -11.44     22.54 o 
  -8  23   7      630.71      490.99     72.59 o 
  -6  23   7     1502.69     1078.01    165.33 o 
  -4  23   7       86.81       42.91     32.15 o 
  -2  23   7      634.10      371.40     30.18 o 
   0  23   7       50.79        2.69     39.78 o 
   2  23   7      277.34      194.06     46.04 o 
   4  23   7      365.10      291.04     38.33 o 
   6  23   7      663.26      570.59     50.02 o 
   8  23   7     1545.01     1247.81     80.14 o 
  10  23   7       18.86      -14.69     29.76 o 
  12  23   7      389.50      329.35     42.48 o 
  14  23   7      212.81      175.69     34.40 o 
  16  23   7        0.39       17.07     28.15 o 
  18  23   7      400.94      314.63     48.38 o 
  20  23   7      334.75      164.94     41.33 o 
  22  23   7     1295.92     1542.94    111.58 o 
 -23  24   7        0.16       24.62     27.54 o 
 -21  24   7       80.46       66.17     33.64 o 
 -19  24   7      494.45      318.71     65.47 o 
 -17  24   7      241.67      231.02     39.75 o 
 -15  24   7        1.13      -20.82     20.82 o 
 -13  24   7      243.10      262.48     30.36 o 
 -11  24   7     4736.84     3291.84    557.80 o 
  -9  24   7     2048.49     1617.18    173.52 o 
  -7  24   7      123.99       72.96     28.66 o 
  -5  24   7     3538.92     3879.40    134.55 o 
  -3  24   7      499.07      335.86     46.70 o 
  -1  24   7      437.04      254.98     31.32 o 
   1  24   7     3756.56     3204.90    126.68 o 
   3  24   7     1453.39     1716.92     94.61 o 
   5  24   7     1125.65      736.40     57.83 o 
   7  24   7      230.78      244.75     35.14 o 
   9  24   7     4040.97     3471.90    155.92 o 
  11  24   7       68.98       17.99     28.64 o 
  13  24   7      894.74      980.11     94.79 o 
  15  24   7     3569.42     3350.27    178.19 o 
  17  24   7        3.99       44.08     24.41 o 
  19  24   7      201.55      190.90     38.41 o 
  21  24   7     1891.05     2368.94    134.73 o 
  23  24   7      164.10      134.59     35.97 o 
 -24  25   7      380.43      377.39     56.88 o 
 -22  25   7      355.62      212.50     42.25 o 
 -20  25   7      201.66      205.09     40.18 o 
 -18  25   7       65.59       31.20     37.43 o 
 -16  25   7      389.56      289.41     37.87 o 
 -14  25   7       64.53       59.29     23.68 o 
 -12  25   7     2854.58     2015.20    315.17 o 
 -10  25   7       71.77       23.31     24.07 o 
  -8  25   7       22.88      -12.48     22.35 o 
  -6  25   7      262.21       84.11     25.88 o 
  -4  25   7       54.34       22.06     24.21 o 
  -2  25   7      558.79      436.55     66.56 o 
   0  25   7     1938.57     2109.49    105.74 o 
   2  25   7      352.43      474.54     54.78 o 
   4  25   7     1026.68     1020.11     74.04 o 
   6  25   7       27.28       -5.25     35.50 o 
   8  25   7        9.00      -40.30     40.30 o 
  10  25   7        7.21       18.42     26.25 o 
  12  25   7      158.77      197.80     45.42 o 
  14  25   7      407.82      304.19     53.84 o 
  16  25   7      192.41      165.45     45.62 o 
  18  25   7       15.74       33.60     30.85 o 
  20  25   7      306.80      215.38     40.76 o 
  22  25   7      310.53      287.34     47.82 o 
  24  25   7       89.14       87.98     39.23 o 
 -25  26   7       36.20      -31.31     31.31 o 
 -23  26   7       25.10       15.23     31.47 o 
 -21  26   7       35.30       79.33     41.58 o 
 -19  26   7      899.38      614.83    121.82 o 
 -17  26   7      193.12      180.68     34.35 o 
 -15  26   7        5.36        4.75     22.84 o 
 -13  26   7      473.87      345.02     44.56 o 
 -11  26   7      396.52      305.62     40.73 o 
  -9  26   7      145.52      134.01     25.15 o 
  -7  26   7      296.06      287.33     34.18 o 
  -5  26   7      768.34      643.20     53.74 o 
  -3  26   7        0.45      -23.04     23.04 o 
  -1  26   7      519.93      331.34     47.89 o 
   1  26   7      263.08      199.05     35.37 o 
   3  26   7        5.85       20.16     22.29 o 
   5  26   7        0.05      -30.18     30.18 o 
   7  26   7      447.94      464.31     50.45 o 
   9  26   7       88.76       93.41     44.49 o 
  11  26   7     1027.11     1035.20     89.86 o 
  13  26   7        4.18      -23.31     33.62 o 
  15  26   7        3.21      -31.25     35.35 o 
  17  26   7      166.94      185.17     51.22 o 
  19  26   7      419.52      497.56     74.55 o 
  21  26   7       52.42       28.68     34.89 o 
  23  26   7       19.61       39.80     34.16 o 
  25  26   7       13.22       11.51     35.82 o 
 -26  27   7       46.71       47.97     36.72 o 
 -24  27   7      121.16      140.67     47.90 o 
 -22  27   7      437.47      292.19     54.70 o 
 -20  27   7      278.23      195.87     42.97 o 
 -18  27   7      303.75      314.54     46.10 o 
 -16  27   7      334.10      190.35     40.36 o 
 -14  27   7      187.94      167.70     30.15 o 
 -12  27   7      483.48      276.52     40.21 o 
 -10  27   7     1069.00      905.78     68.13 o 
  -8  27   7     2445.52     2929.00    125.10 o 
  -6  27   7     1694.96     1773.98     93.03 o 
  -4  27   7      767.00      514.59     74.17 o 
  -2  27   7      991.81     1199.33     77.81 o 
   0  27   7      178.71      215.16     41.16 o 
   2  27   7      184.93      219.83     41.71 o 
   4  27   7      800.35      768.05     83.34 o 
   6  27   7      209.69      141.77     36.61 o 
   8  27   7     1502.70     1223.65     96.62 o 
  10  27   7       51.32      -12.83     26.07 o 
  12  27   7       77.70      -15.11     38.94 o 
  14  27   7        8.66      -43.80     43.80 o 
  16  27   7      337.34      200.03     61.11 o 
  18  27   7      695.57      586.49     74.97 o 
  20  27   7        0.08      -25.30     38.88 o 
  22  27   7      139.39      131.20     41.92 o 
  24  27   7       23.41       35.19     34.47 o 
  26  27   7        7.72      -13.97     35.26 o 
 -27  28   7     1022.25     1006.33    187.72 o 
 -25  28   7       31.24       74.17     46.09 o 
 -23  28   7       94.59       56.32     37.92 o 
 -21  28   7      231.46      340.73     63.07 o 
 -19  28   7      176.64      167.75     38.28 o 
 -17  28   7     2243.22     2163.36    141.48 o 
 -15  28   7      296.62      332.99     47.68 o 
 -13  28   7        1.05        0.27     27.75 o 
 -11  28   7       84.93       70.90     27.71 o 
  -9  28   7      359.97      443.76     48.28 o 
  -7  28   7      177.68      195.97     34.96 o 
  -5  28   7      555.09      505.72     49.21 o 
  -3  28   7     1343.45     1341.91     92.19 o 
  -1  28   7        9.06      104.01     33.27 o 
   1  28   7      417.55      327.52     56.70 o 
   3  28   7      590.14      533.13     71.25 o 
   5  28   7      801.62      934.90     94.04 o 
   7  28   7       61.78      -36.22     36.22 o 
   9  28   7      163.86      199.91     51.48 o 
  11  28   7      213.63      299.27     54.74 o 
  13  28   7      590.82      450.95     58.60 o 
  15  28   7      319.65      218.02     49.96 o 
  17  28   7       66.82       44.12     36.65 o 
  19  28   7      172.50      191.94     41.70 o 
  21  28   7      622.42      670.99     83.24 o 
  23  28   7       68.87       74.04     41.48 o 
  25  28   7        1.71       -1.98     40.49 o 
  27  28   7       51.45       94.26     51.54 o 
 -24  29   7       45.78       96.73     54.23 o 
 -22  29   7       79.52       47.97     35.53 o 
 -20  29   7       66.05       99.72     38.00 o 
 -18  29   7      114.35       49.17     34.29 o 
 -16  29   7       75.75      129.44     39.83 o 
 -14  29   7      121.82       62.88     28.67 o 
 -12  29   7      971.43      700.63     79.50 o 
 -10  29   7      138.04       75.55     23.96 o 
  -8  29   7      164.39       34.30     28.15 o 
  -6  29   7      579.11      658.69     62.32 o 
  -4  29   7      483.66      335.12     42.02 o 
  -2  29   7      125.02      106.80     35.71 o 
   0  29   7       95.16      141.13     69.29 o 
   2  29   7       15.48       48.49     42.15 o 
   4  29   7      213.34      181.53     43.68 o 
   6  29   7      360.32      341.50     52.46 o 
   8  29   7      808.07      573.64     73.82 o 
  10  29   7       51.66       -2.69     34.29 o 
  12  29   7      401.20      199.43     60.22 o 
  14  29   7      116.99      111.46     35.96 o 
  16  29   7      104.41       73.15     40.03 o 
  18  29   7      214.65      200.11     42.48 o 
  20  29   7      106.41      145.30     51.46 o 
  22  29   7      307.24      485.46     74.00 o 
  24  29   7       12.34      -40.62     43.36 o 
 -23  30   7      185.93      236.91     57.29 o 
 -21  30   7       32.76       34.66     35.54 o 
 -19  30   7      145.08      175.81     41.68 o 
 -17  30   7        0.27       16.88     26.25 o 
 -15  30   7       49.15       42.40     29.19 o 
 -13  30   7        5.13       27.06     32.32 o 
 -11  30   7      109.11       75.44     28.05 o 
  -9  30   7      496.15      354.13     56.74 o 
  -7  30   7      166.35      115.69     28.69 o 
  -5  30   7       66.01       53.90     25.38 o 
  -3  30   7      216.54      232.70     49.41 o 
  -1  30   7       98.87      137.08     42.01 o 
   1  30   7      548.34      481.12     70.08 o 
   3  30   7      727.76      797.79     95.88 o 
   5  30   7      268.45      258.63     45.85 o 
   7  30   7      334.78      404.38     65.58 o 
   9  30   7     1682.90     1791.16    135.37 o 
  11  30   7       52.95      101.20     43.30 o 
  13  30   7       53.37       30.18     38.79 o 
  15  30   7      239.27      294.51     58.96 o 
  17  30   7        1.27       11.58     39.60 o 
  19  30   7       45.32       41.85     33.13 o 
  21  30   7      193.86      280.58     56.85 o 
  23  30   7       44.46       20.70     33.74 o 
 -22  31   7        1.36      -21.01     31.19 o 
 -20  31   7      223.45      236.17     50.45 o 
 -18  31   7        6.13       -5.59     47.12 o 
 -16  31   7       67.79      -18.76     31.54 o 
 -14  31   7       90.55       26.35     27.41 o 
 -12  31   7       58.58       34.98     30.54 o 
 -10  31   7      196.45      137.96     35.65 o 
  -8  31   7        2.65      -11.28     35.05 o 
  -6  31   7      328.75      324.83     59.54 o 
  -4  31   7     1904.56     2090.68    128.33 o 
  -2  31   7       23.71       81.08     37.25 o 
   0  31   7      598.53      650.45     83.03 o 
   2  31   7      169.46      248.95     58.70 o 
   4  31   7       18.39       73.39     41.86 o 
   6  31   7       54.00      136.57     44.16 o 
   8  31   7     1334.35     1686.00    133.77 o 
  10  31   7        3.04       12.12     48.43 o 
  12  31   7       43.37       56.57     38.80 o 
  14  31   7      441.51      481.82     90.59 o 
  16  31   7      142.01      196.75     52.90 o 
  18  31   7      118.15      261.06     56.32 o 
  20  31   7       80.87      120.34     49.67 o 
  22  31   7      168.39      199.77     53.46 o 
 -21  32   7        9.84      -39.89     39.89 o 
 -19  32   7        3.01       33.03     37.94 o 
 -17  32   7      298.94      187.90     49.50 o 
 -15  32   7       39.28        7.98     36.10 o 
 -13  32   7        0.99      -34.05     34.05 o 
 -11  32   7      326.18      341.05     53.24 o 
  -9  32   7      244.84      112.76     35.19 o 
  -7  32   7      152.07      153.95     36.27 o 
  -5  32   7        4.94       54.90     36.35 o 
  -3  32   7      200.40      178.97     51.42 o 
  -1  32   7       80.50      153.31     46.05 o 
   1  32   7      141.18      178.54     57.59 o 
   3  32   7       20.54       59.75     47.70 o 
   5  32   7      115.17      112.94     41.25 o 
   7  32   7       30.15       26.88     34.05 o 
   9  32   7        4.11       -0.51     39.64 o 
  11  32   7      235.77      118.42     53.70 o 
  13  32   7      110.24      100.33     50.56 o 
  15  32   7      243.64      276.18     73.24 o 
  17  32   7       10.83       65.76     41.84 o 
  19  32   7      180.76      124.12     47.56 o 
  21  32   7       18.04       52.46     39.56 o 
 -20  33   7        0.81       75.40     38.47 o 
 -18  33   7      255.79      180.01     50.48 o 
 -16  33   7      153.79      138.92     39.28 o 
 -14  33   7        0.15      -10.10     32.01 o 
 -12  33   7       17.84       13.03     27.33 o 
 -10  33   7      330.36      269.14     47.40 o 
  -8  33   7      865.26      600.83    150.98 o 
  -6  33   7       26.61        1.58     28.05 o 
  -4  33   7        6.58      -39.47     39.47 o 
  -2  33   7      682.07      760.82     98.50 o 
   0  33   7        0.77      -19.03     31.06 o 
   2  33   7      635.68      678.34     89.65 o 
   4  33   7       63.22       33.77     44.36 o 
   6  33   7       18.73       20.40     39.40 o 
   8  33   7      324.33      286.76     53.61 o 
  10  33   7        5.58      -27.04     36.90 o 
  12  33   7      373.76      357.78    107.22 o 
  14  33   7        0.12       25.83     59.59 o 
  16  33   7      279.04      285.28     64.50 o 
  18  33   7       17.88       12.59     37.28 o 
  20  33   7      141.96      332.65     59.21 o 
 -17  34   7       24.24       -0.28     43.36 o 
 -15  34   7      168.37      178.41     56.42 o 
 -13  34   7       16.38       -1.93     34.02 o 
 -11  34   7       71.89       33.22     30.18 o 
  -9  34   7       48.38       41.36     43.10 o 
  -7  34   7      452.40      389.56    145.69 o 
  -5  34   7      251.94      159.75     60.77 o 
  -3  34   7      206.61      132.78     51.18 o 
  -1  34   7      378.29      473.33     77.80 o 
   1  34   7      284.63      433.45     76.07 o 
   3  34   7       90.96       53.42     45.74 o 
   5  34   7       13.94       53.95     40.83 o 
   7  34   7       70.06      106.38     36.21 o 
   9  34   7       62.01       52.13     46.49 o 
  11  34   7      158.41      353.02     79.77 o 
  13  34   7       18.08       17.27     59.47 o 
  15  34   7       52.58       18.02     54.36 o 
  17  34   7      339.73      324.75     66.94 o 
 -16  35   7       33.23       77.19     55.93 o 
 -14  35   7      336.50      308.95     76.49 o 
 -12  35   7        0.92       47.87     47.06 o 
 -10  35   7        1.28      116.90     48.23 o 
  -8  35   7        0.86        0.05     42.21 o 
  -6  35   7        3.52       49.09     49.48 o 
  -4  35   7       73.94      145.85     55.48 o 
  -2  35   7      192.61      141.49     55.35 o 
   0  35   7        3.26       64.07     41.99 o 
   2  35   7       83.20       96.93     44.42 o 
   4  35   7      494.42      634.39     90.63 o 
   6  35   7      318.68      255.03     58.80 o 
   8  35   7        0.73       34.31     37.84 o 
  10  35   7       55.72      121.21     44.32 o 
  12  35   7      134.90      199.10     68.79 o 
  14  35   7       86.81      -10.48     53.04 o 
  16  35   7        6.02       -5.29     55.14 o 
 -13  36   7      127.56      157.12     61.97 o 
 -11  36   7      801.45      937.39    108.40 o 
  -9  36   7      323.51      410.07     68.33 o 
  -7  36   7       15.65      109.82     58.07 o 
  -5  36   7      390.45      313.74     98.50 o 
  -3  36   7        1.89       51.65     65.93 o 
  -1  36   7      471.65      449.13     80.99 o 
   1  36   7       24.67       21.17     35.89 o 
   3  36   7      180.65      186.98     63.71 o 
   5  36   7      606.56     1072.11    117.99 o 
   7  36   7       25.85       67.56     43.53 o 
   9  36   7      512.52      612.57    105.15 o 
  11  36   7      245.64      427.14     81.99 o 
  13  36   7       86.73       65.76     57.47 o 
 -12  37   7       13.71       44.61     39.77 o 
 -10  37   7       39.69       74.18     48.62 o 
  -8  37   7       27.77       24.92     43.68 o 
  -6  37   7      123.51      150.32     58.29 o 
  -4  37   7       16.98      153.23     79.78 o 
  -2  37   7       18.68      107.09     51.20 o 
   0  37   7      140.15      159.12     61.55 o 
   2  37   7      627.20      751.35    112.61 o 
   4  37   7      114.27      244.55     69.75 o 
   6  37   7        9.11       57.10     46.80 o 
   8  37   7      226.67      479.12    100.83 o 
  10  37   7       31.87       58.39     51.52 o 
  12  37   7       27.00      -19.87     60.15 o 
  -7  38   7       75.93       -7.00     45.40 o 
  -5  38   7       11.43       57.43     55.77 o 
  -3  38   7      616.94      630.39    183.32 o 
  -1  38   7       27.88      127.67     63.90 o 
   1  38   7      359.11      398.09     92.66 o 
   3  38   7        0.05       23.12     52.52 o 
   5  38   7       53.81       50.41     57.49 o 
   7  38   7       47.37       90.14     51.26 o 
   0   0   8    52658.49    53433.21   1236.06 o 
   1   1   8      169.39       81.09     50.05 o 
   0   2   8    17431.02    19051.59    377.54 o 
   2   2   8     4966.50     5616.21    207.71 o 
  -1   3   8    15999.56    15014.65    330.56 o 
   1   3   8     8135.16     8493.09    205.51 o 
   3   3   8   119450.27   126032.62   1133.65 o 
  -2   4   8       55.16      249.95     59.32 o 
   0   4   8     1540.51     1515.03    118.87 o 
   2   4   8     6023.91     6593.76    200.96 o 
   4   4   8     1090.78     1803.86    106.03 o 
  -3   5   8    69462.62    71917.50    728.99 o 
  -1   5   8    11833.01    11884.60    268.88 o 
   1   5   8     5568.20     4964.00    176.75 o 
   3   5   8    10097.18     9569.41    247.20 o 
   5   5   8     6779.35     6911.55    211.91 o 
  -4   6   8     6039.96     6424.35    206.29 o 
  -2   6   8     1338.10     1784.42    101.28 o 
   0   6   8    16837.34    16125.70    315.63 o 
   2   6   8    11155.53    11022.72    264.69 o 
   4   6   8      239.29      355.89     50.13 o 
   6   6   8     2931.77     3126.97    143.38 o 
  -5   7   8     4673.96     4475.55    143.05 o 
  -3   7   8       45.42      112.16     32.49 o 
  -1   7   8     2342.38     1764.21     96.72 o 
   1   7   8     5506.75     5491.15    188.60 o 
   3   7   8     5468.51     6735.15    210.11 o 
   5   7   8      378.12      194.77     38.88 o 
   7   7   8     4138.73     4096.41    149.95 o 
  -6   8   8    10911.83    10890.22    243.22 o 
  -4   8   8     3709.85     3972.42    146.17 o 
  -2   8   8     6266.27     6751.06    187.94 o 
   0   8   8    11621.57    12031.97    253.31 o 
   2   8   8      598.88      577.55     95.14 o 
   4   8   8      461.04      377.24     48.77 o 
   6   8   8    10972.11    11207.89    278.33 o 
   8   8   8      103.54      116.66     38.01 o 
  -7   9   8      640.22      627.48     66.90 o 
  -5   9   8      736.99     1150.68     72.89 o 
  -3   9   8    25878.71    28774.71    388.12 o 
  -1   9   8     3274.05     3600.91    139.04 o 
   1   9   8     7798.38     8385.64    200.20 o 
   3   9   8    21586.87    21726.57    413.37 o 
   5   9   8    12889.25    14249.22    309.07 o 
   7   9   8      148.10      183.94     41.41 o 
   9   9   8     7074.55     6747.53    194.44 o 
  -8  10   8       83.29      116.13     32.33 o 
  -6  10   8     2207.24     2378.39    111.31 o 
  -4  10   8     1714.88     1795.16     97.43 o 
  -2  10   8      772.16      965.37     73.54 o 
   0  10   8      312.65      553.24     56.31 o 
   2  10   8      134.07      271.35     42.68 o 
   4  10   8      793.33      743.02     73.76 o 
   6  10   8        0.89       22.78     24.04 o 
   8  10   8      437.69      453.53     76.31 o 
  10  10   8      780.63      747.52     67.14 o 
  -9  11   8    23725.27    25185.20    369.36 o 
  -7  11   8      142.45      125.49     30.89 o 
  -5  11   8      268.00      155.16     36.87 o 
  -3  11   8    14854.50    16272.62    293.16 o 
  -1  11   8    13901.50    14049.08    273.77 o 
   1  11   8      776.97      882.24     72.86 o 
   3  11   8     4143.55     3571.10    142.89 o 
   5  11   8     5814.63     5720.55    184.14 o 
   7  11   8     1107.88      965.88     81.44 o 
   9  11   8        9.97       52.83     23.10 o 
  11  11   8     1296.18     1187.94     84.33 o 
 -10  12   8      215.68      244.07     40.78 o 
  -8  12   8      224.91      309.81     45.04 o 
  -6  12   8       89.34       56.62     17.95 o 
  -4  12   8      146.13      307.69     41.50 o 
  -2  12   8       11.64       81.34     21.84 o 
   0  12   8        0.58       70.99     25.07 o 
   2  12   8     1192.30     1424.19     85.39 o 
   4  12   8      338.91      225.77     34.91 o 
   6  12   8      765.61      797.38     70.94 o 
   8  12   8     5479.20     5186.80    176.85 o 
  10  12   8     2243.62     2165.34    111.14 o 
  12  12   8     6163.83     6340.43    183.37 o 
 -11  13   8     1353.01     1046.72    152.25 o 
  -9  13   8    18420.34    15143.32   2168.82 o 
  -7  13   8     5148.63     4181.21    647.26 o 
  -5  13   8       42.46       55.68     20.35 o 
  -3  13   8     4748.71     5209.65    169.22 o 
  -1  13   8     2671.33     2339.64    115.39 o 
   1  13   8     1815.53     2037.61    103.70 o 
   3  13   8      512.64      587.00     57.12 o 
   5  13   8      884.93     1275.49     80.08 o 
   7  13   8      166.14      160.16     33.56 o 
   9  13   8    13893.15    14261.73    284.19 o 
  11  13   8     4434.86     4562.56    154.45 o 
  13  13   8     1811.94     1842.72     96.78 o 
 -12  14   8     4681.55     3799.60    545.68 o 
 -10  14   8     3861.61     3707.01    136.09 o 
  -8  14   8     6892.75     7204.79    233.58 o 
  -6  14   8     9299.36     8911.87    196.11 o 
  -4  14   8     8258.05     8078.13    161.70 o 
  -2  14   8      610.62      515.11     50.61 o 
   0  14   8    20060.40    20959.03    319.13 o 
   2  14   8     7582.07     7313.80    193.20 o 
   4  14   8     3620.70     3585.22    134.94 o 
   6  14   8       30.60       27.04     23.46 o 
   8  14   8     8419.84     8421.03    227.32 o 
  10  14   8     3245.74     3507.27    137.79 o 
  12  14   8       47.94       12.64     23.96 o 
  14  14   8     1448.91     1532.08     91.44 o 
 -13  15   8      899.95      874.97    157.56 o 
 -11  15   8     1476.84     1329.05    174.06 o 
  -9  15   8       70.38      191.20     44.10 o 
  -7  15   8        2.77      155.29     42.32 o 
  -5  15   8     2887.98     2563.60    107.64 o 
  -3  15   8      571.49      753.44     50.89 o 
  -1  15   8      388.33      298.29     36.24 o 
   1  15   8      384.17      416.23     44.57 o 
   3  15   8      191.11      268.48     39.22 o 
   5  15   8     1420.07     1626.33     92.75 o 
   7  15   8      138.58      217.78     35.96 o 
   9  15   8     5471.27     5491.60    168.62 o 
  11  15   8     1966.64     1874.49     94.29 o 
  13  15   8     2343.41     2322.32    112.35 o 
  15  15   8      228.57       88.46     30.29 o 
 -14  16   8        9.92      -33.83     33.83 o 
 -12  16   8      325.70      140.34     38.60 o 
 -10  16   8     2635.31     2681.16    123.21 o 
  -8  16   8     1593.29     1752.39    102.86 o 
  -6  16   8     2992.51     3043.65    104.51 o 
  -4  16   8     3585.03     3743.43    126.79 o 
  -2  16   8     2290.86     2638.84     94.89 o 
   0  16   8      707.43      642.89     49.71 o 
   2  16   8     3454.46     3619.88    121.54 o 
   4  16   8     1229.55     1143.01     67.99 o 
   6  16   8     3805.16     3841.55    115.66 o 
   8  16   8     3450.90     3314.71    124.02 o 
  10  16   8      275.59      279.27     38.26 o 
  12  16   8      659.12      653.60     49.36 o 
  14  16   8        0.59        7.19     22.38 o 
  16  16   8      127.63      172.87     34.78 o 
 -15  17   8     1445.86     1368.98    184.62 o 
 -13  17   8      472.34      290.54     86.68 o 
 -11  17   8     1163.64     1122.66     81.81 o 
  -9  17   8     3040.18     3067.90    142.54 o 
  -7  17   8      759.99      864.39     75.96 o 
  -5  17   8     1755.78     1680.11     99.64 o 
  -3  17   8    10986.25    10533.17    212.04 o 
  -1  17   8      307.12      210.77     41.86 o 
   1  17   8      933.78     1203.07     70.16 o 
   3  17   8     4921.45     4945.85    128.62 o 
   5  17   8      402.15      516.58     44.49 o 
   7  17   8     7847.90     7315.25    176.21 o 
   9  17   8     1754.19     1648.45     86.75 o 
  11  17   8     3473.45     3210.45    118.64 o 
  13  17   8     2139.44     1962.29     94.51 o 
  15  17   8     5121.43     5082.34    154.30 o 
  17  17   8      100.73      132.75     34.01 o 
 -16  18   8     1586.30     1634.70     98.44 o 
 -14  18   8        6.79       12.59     26.29 o 
 -12  18   8        0.16      -26.34     26.34 o 
 -10  18   8     1666.28     1823.69    102.31 o 
  -8  18   8      770.22      784.02     70.81 o 
  -6  18   8     1393.63     1411.23     85.49 o 
  -4  18   8      357.34      333.66     37.74 o 
  -2  18   8      806.56      669.31     67.07 o 
   0  18   8      551.39      357.35     53.27 o 
   2  18   8      197.96      149.20     25.58 o 
   4  18   8       39.88       46.27     20.12 o 
   6  18   8     2010.87     2233.95    102.35 o 
   8  18   8     6393.57     6854.12    174.56 o 
  10  18   8     2715.09     2669.06    102.69 o 
  12  18   8       36.87       52.04     19.77 o 
  14  18   8     1202.04      985.91     75.98 o 
  16  18   8     2562.67     2509.73    145.76 o 
  18  18   8      282.12      182.84     42.18 o 
 -17  19   8     1599.48     1245.27    178.77 o 
 -15  19   8     5655.01     4455.38    830.57 o 
 -13  19   8     1930.61     1976.41    110.32 o 
 -11  19   8       15.60       31.59     24.45 o 
  -9  19   8    14841.97    15247.45    283.73 o 
  -7  19   8     8641.16     8419.15    227.08 o 
  -5  19   8        0.01       77.61     51.54 o 
  -3  19   8      964.47     1089.07     85.32 o 
  -1  19   8     5377.65     5504.95    176.35 o 
   1  19   8     1199.94     1011.28     66.21 o 
   3  19   8       59.66       97.99     21.53 o 
   5  19   8     5258.07     5225.81    153.80 o 
   7  19   8     3111.81     2867.86    114.68 o 
   9  19   8     1980.58     1881.77     94.23 o 
  11  19   8      591.67      570.15     47.52 o 
  13  19   8      273.24      232.52     37.62 o 
  15  19   8      548.24      496.65     62.79 o 
  17  19   8        3.15       27.02     25.65 o 
  19  19   8      302.83      100.25     33.11 o 
 -18  20   8      179.19       98.27     30.35 o 
 -16  20   8       42.60       28.55     25.44 o 
 -14  20   8      612.61      454.59    100.81 o 
 -12  20   8     2637.80     2384.85    116.19 o 
 -10  20   8      388.51      339.23     41.63 o 
  -8  20   8     2328.90     2023.11    107.55 o 
  -6  20   8      224.66      277.72     47.81 o 
  -4  20   8     6047.21     6789.12    200.24 o 
  -2  20   8      589.34      649.68     59.76 o 
   0  20   8       43.10      103.81     43.63 o 
   2  20   8    14094.07    13249.04    239.10 o 
   4  20   8        9.64       24.88     24.81 o 
   6  20   8     2263.68     2246.69    118.63 o 
   8  20   8     2215.79     2202.28    103.66 o 
  10  20   8      736.01      525.80     49.01 o 
  12  20   8      444.15      353.11     46.51 o 
  14  20   8      888.82      806.50     71.57 o 
  16  20   8      374.88      409.63     62.61 o 
  18  20   8        1.24       28.01     29.89 o 
  20  20   8      425.22      459.38     66.06 o 
 -19  21   8     1683.55     1947.13    128.86 o 
 -17  21   8      931.82      541.67    103.36 o 
 -15  21   8       96.56       62.85     26.12 o 
 -13  21   8      352.06      236.93     42.53 o 
 -11  21   8      126.56       86.54     27.89 o 
  -9  21   8      387.45      415.80     45.53 o 
  -7  21   8      598.30      475.38     66.91 o 
  -5  21   8     1603.88     1688.75     96.54 o 
  -3  21   8      154.67      124.77     29.87 o 
  -1  21   8        1.66       14.08     26.93 o 
   1  21   8      160.37       81.86     43.51 o 
   3  21   8      606.33      554.58     53.60 o 
   5  21   8     1858.23     2050.45    177.36 o 
   7  21   8      272.88      128.58     32.83 o 
   9  21   8      897.18      839.46     58.72 o 
  11  21   8     1153.59      985.83     97.42 o 
  13  21   8     1528.89     1614.50    115.92 o 
  15  21   8      463.69      515.73     65.87 o 
  17  21   8     1281.25     1407.50    111.22 o 
  19  21   8     2575.88     2688.62    158.31 o 
  21  21   8      250.43      166.48     48.39 o 
 -20  22   8        0.27        8.55     27.59 o 
 -18  22   8       82.18      138.93     36.86 o 
 -16  22   8      231.35      110.45     34.65 o 
 -14  22   8        1.97       20.54     24.54 o 
 -12  22   8      471.45      357.97     47.50 o 
 -10  22   8       56.11       55.95     22.94 o 
  -8  22   8     1062.49      940.09     89.28 o 
  -6  22   8     7049.05     7196.22    200.98 o 
  -4  22   8      788.33      857.84     70.26 o 
  -2  22   8     3699.88     3980.99    155.36 o 
   0  22   8     1434.14     1255.92     83.30 o 
   2  22   8      139.84      127.10     32.27 o 
   4  22   8       55.82       29.35     30.92 o 
   6  22   8       28.87      -23.46     24.03 o 
   8  22   8     1463.77      958.74     73.60 o 
  10  22   8      129.13      117.77     32.06 o 
  12  22   8        5.93       19.44     27.82 o 
  14  22   8        5.16      -13.45     30.36 o 
  16  22   8      341.85      212.93     47.22 o 
  18  22   8       29.26       16.28     25.73 o 
  20  22   8       40.22       20.96     26.59 o 
  22  22   8       32.33       30.92     34.00 o 
 -21  23   8      689.60      571.41     97.57 o 
 -19  23   8       82.77       42.55     29.19 o 
 -17  23   8     1022.43      597.03    162.97 o 
 -15  23   8        0.45       24.29     30.16 o 
 -13  23   8      426.61      238.62     49.93 o 
 -11  23   8       25.92       -0.55     19.06 o 
  -9  23   8      323.02      295.26     56.77 o 
  -7  23   8      126.35       62.18     33.72 o 
  -5  23   8     1182.43     1369.84    111.22 o 
  -3  23   8     1778.07     1881.99    104.67 o 
  -1  23   8      507.07      451.36     52.69 o 
   1  23   8      218.08      167.58     32.83 o 
   3  23   8       48.89       37.37     38.46 o 
   5  23   8     2964.70     2732.88    127.16 o 
   7  23   8     1525.47     1427.02     92.74 o 
   9  23   8     2273.99     2046.74    114.16 o 
  11  23   8     1238.92     1005.31     92.30 o 
  13  23   8     2366.62     2425.81    164.96 o 
  15  23   8     1218.12      957.16    108.47 o 
  17  23   8        0.82      -27.72     32.32 o 
  19  23   8     1111.88     1240.09    111.16 o 
  21  23   8        0.67       40.11     34.59 o 
  23  23   8       99.49      163.53     41.87 o 
 -22  24   8      136.71       88.61     36.60 o 
 -20  24   8       14.42       17.21     28.39 o 
 -18  24   8      755.04      539.95     85.84 o 
 -16  24   8        4.49      119.41     34.72 o 
 -14  24   8     1759.95     1302.49    161.07 o 
 -12  24   8       46.14       31.90     23.56 o 
 -10  24   8      521.48      380.90     46.35 o 
  -8  24   8      198.05      155.97     54.61 o 
  -6  24   8      217.00       79.96     33.45 o 
  -4  24   8      108.87      111.63     32.09 o 
  -2  24   8      433.15      465.15     50.36 o 
   0  24   8     2483.75     2104.24    115.75 o 
   2  24   8     2464.45     2720.74    147.28 o 
   4  24   8       25.48       37.48     60.48 o 
   6  24   8      622.99      550.44     53.36 o 
   8  24   8     1568.47     1245.39    101.31 o 
  10  24   8        0.63        3.73     33.44 o 
  12  24   8      104.50       22.88     36.33 o 
  14  24   8       62.59       40.97     36.23 o 
  16  24   8       11.69       42.77     31.43 o 
  18  24   8        2.54       16.08     33.13 o 
  20  24   8       19.78      105.91     38.05 o 
  22  24   8        2.16       -6.41     36.04 o 
  24  24   8      542.64      586.67     74.49 o 
 -23  25   8        0.06       18.74     40.07 o 
 -21  25   8        6.70       37.48     31.02 o 
 -19  25   8      103.41      142.81     32.33 o 
 -17  25   8       78.85       63.60     29.37 o 
 -15  25   8     2403.53     2132.06    293.95 o 
 -13  25   8      404.15      364.65     49.24 o 
 -11  25   8      861.72      769.66    109.97 o 
  -9  25   8     1508.67     1408.51     85.08 o 
  -7  25   8       15.48        1.44     24.33 o 
  -5  25   8      237.06      254.42     31.24 o 
  -3  25   8     1025.93     1084.92     76.75 o 
  -1  25   8     1112.01     1209.61     90.33 o 
   1  25   8     2458.41     2702.06    150.17 o 
   3  25   8      497.47      395.65     84.82 o 
   5  25   8      941.67      834.54     79.92 o 
   7  25   8      969.75     1172.36    101.40 o 
   9  25   8       59.92       38.50     39.47 o 
  11  25   8      547.90      312.76     93.68 o 
  13  25   8      271.90      203.15    108.81 o 
  15  25   8      164.88      156.83     43.71 o 
  17  25   8       46.58       24.66     37.05 o 
  19  25   8       41.14       36.64     36.43 o 
  21  25   8      155.61      262.46     54.66 o 
  23  25   8        1.98       10.94     42.47 o 
  25  25   8      118.38       74.66     33.68 o 
 -24  26   8       61.07       75.37     45.42 o 
 -22  26   8      367.31      283.75     54.67 o 
 -20  26   8       36.70       91.87     33.66 o 
 -18  26   8      450.25      324.46     82.89 o 
 -16  26   8       29.38       32.51     31.75 o 
 -14  26   8      206.99      158.62     28.17 o 
 -12  26   8      206.76      123.25     28.55 o 
 -10  26   8      559.71      491.23     49.62 o 
  -8  26   8       93.06       38.70     27.31 o 
  -6  26   8      834.29      708.80     57.82 o 
  -4  26   8     1844.33     1874.90     98.32 o 
  -2  26   8      780.54      738.94     64.00 o 
   0  26   8      241.68      102.72     29.54 o 
   2  26   8      340.75      267.24     55.09 o 
   4  26   8        3.38       25.33     39.64 o 
   6  26   8       37.48      -20.50     40.95 o 
   8  26   8     1836.50     1498.16    117.78 o 
  10  26   8     3064.85     2790.54    184.43 o 
  12  26   8       36.18        8.35     37.57 o 
  14  26   8      360.41      252.40     51.62 o 
  16  26   8      159.36       62.55     41.13 o 
  18  26   8       11.54       -0.70     31.42 o 
  20  26   8      273.92      187.76     44.89 o 
  22  26   8       55.37       74.06     38.55 o 
  24  26   8       37.48       67.19     39.69 o 
  26  26   8      161.05      222.51     52.97 o 
 -25  27   8       26.62       63.44     40.06 o 
 -23  27   8       13.15       36.70     41.75 o 
 -21  27   8      745.15      691.68     90.96 o 
 -19  27   8     1232.50      817.46    209.48 o 
 -17  27   8        0.97       -2.98     26.74 o 
 -15  27   8      113.43      189.83     33.61 o 
 -13  27   8     1370.93     1358.84     88.64 o 
 -11  27   8      200.20      218.91     45.24 o 
  -9  27   8      924.16     1176.33     83.08 o 
  -7  27   8     2685.64     2555.58    121.66 o 
  -5  27   8      409.18      309.79     43.32 o 
  -3  27   8      118.04      131.85     30.19 o 
  -1  27   8      335.02      354.26     59.69 o 
   1  27   8      353.98      201.10     36.62 o 
   3  27   8      544.37      504.76    121.69 o 
   5  27   8      148.79      122.27     59.01 o 
   7  27   8       92.14       38.20     50.35 o 
   9  27   8      180.73      170.54     39.06 o 
  11  27   8       99.36       64.96     52.34 o 
  13  27   8     1391.75     1313.34    124.83 o 
  15  27   8      280.12      171.68     40.03 o 
  17  27   8       45.68       41.83     39.74 o 
  19  27   8      617.59      510.01     91.82 o 
  21  27   8      246.40      260.04     49.75 o 
  23  27   8       79.97       30.97     40.86 o 
  25  27   8      112.43      118.23     46.04 o 
 -24  28   8      157.74      169.48     56.08 o 
 -22  28   8       21.47       44.87     33.05 o 
 -20  28   8       23.62      170.18     49.66 o 
 -18  28   8       10.82       17.03     31.01 o 
 -16  28   8       56.15      121.09     37.04 o 
 -14  28   8      429.83      334.97     46.17 o 
 -12  28   8      310.16      298.45     42.95 o 
 -10  28   8     1919.14     1973.44    116.14 o 
  -8  28   8      725.20      560.06     56.95 o 
  -6  28   8       18.12       95.06     27.00 o 
  -4  28   8      435.26      487.03     53.34 o 
  -2  28   8        6.45       55.62     35.39 o 
   0  28   8     1003.27     1204.65    106.71 o 
   2  28   8     1159.31     1149.33    118.66 o 
   4  28   8      698.40      560.06     90.54 o 
   6  28   8      198.47      165.25     40.59 o 
   8  28   8      194.73       71.64     46.22 o 
  10  28   8       99.93      100.38     63.53 o 
  12  28   8       60.57       47.41     40.34 o 
  14  28   8      156.23       46.86     47.02 o 
  16  28   8      519.63      231.28     69.54 o 
  18  28   8       95.50      151.47     44.46 o 
  20  28   8        3.85      -12.54     39.29 o 
  22  28   8      285.09      208.98     55.31 o 
  24  28   8      346.94      381.99     64.44 o 
 -23  29   8       22.07       75.45     49.12 o 
 -21  29   8       72.21      170.89     46.84 o 
 -19  29   8      703.88      876.21    103.57 o 
 -17  29   8        0.29       49.58     40.74 o 
 -15  29   8      408.17      401.25     63.36 o 
 -13  29   8      425.66      412.62     48.04 o 
 -11  29   8       14.27       16.10     30.72 o 
  -9  29   8       42.97       69.97     26.75 o 
  -7  29   8      167.42      126.28     45.18 o 
  -5  29   8      113.29      153.79     32.40 o 
  -3  29   8       80.43       90.01     38.37 o 
  -1  29   8      401.68      323.95     53.11 o 
   1  29   8     1490.52     1665.14    143.57 o 
   3  29   8        5.14       74.76     42.77 o 
   5  29   8        5.80       41.56     42.13 o 
   7  29   8     3435.30     3323.09    201.89 o 
   9  29   8      376.72      308.71     72.56 o 
  11  29   8       11.57       -7.51     36.89 o 
  13  29   8      681.47      661.59    101.07 o 
  15  29   8      155.98      165.00     83.19 o 
  17  29   8       12.73      -28.28     36.04 o 
  19  29   8       69.27       17.34     35.42 o 
  21  29   8      711.62      447.63    130.97 o 
  23  29   8       52.97       90.36     45.66 o 
 -22  30   8      438.23      503.47     87.12 o 
 -20  30   8        5.76       50.39     51.79 o 
 -18  30   8      639.69      321.40     81.35 o 
 -16  30   8       78.44       46.34     34.98 o 
 -14  30   8      214.29      151.65     33.60 o 
 -12  30   8      156.14      150.17     39.05 o 
 -10  30   8      251.99      216.52     45.79 o 
  -8  30   8       71.97       95.31     31.31 o 
  -6  30   8      220.27      238.69     42.04 o 
  -4  30   8       27.57       20.21     30.74 o 
  -2  30   8      970.46      836.85    108.79 o 
   0  30   8      155.81      152.75     46.37 o 
   2  30   8      193.78      187.21     63.02 o 
   4  30   8        3.88       82.98     52.15 o 
   6  30   8       50.87       32.99     47.73 o 
   8  30   8        9.47       80.76     47.73 o 
  10  30   8      103.32      128.78     57.41 o 
  12  30   8       27.70       26.40     46.61 o 
  14  30   8        0.02        5.10     55.24 o 
  16  30   8      301.38      194.32     75.81 o 
  18  30   8       37.50       60.70     39.53 o 
  20  30   8       17.45      115.85     46.20 o 
  22  30   8       80.82      191.83     53.32 o 
 -21  31   8        0.48       90.50     43.10 o 
 -19  31   8       40.64      126.97     47.22 o 
 -17  31   8      156.44      115.26     52.11 o 
 -15  31   8       48.24       27.71     36.62 o 
 -13  31   8       49.43       59.15     38.31 o 
 -11  31   8      766.72      504.20     99.06 o 
  -9  31   8       14.10       12.37     31.63 o 
  -7  31   8       55.61       56.54     35.02 o 
  -5  31   8      459.81      590.00     72.59 o 
  -3  31   8       66.44       15.62     32.83 o 
  -1  31   8      810.42      503.00    145.09 o 
   1  31   8        6.56      -13.35     38.09 o 
   3  31   8       25.38      -18.29     35.38 o 
   5  31   8        0.05       53.14     54.19 o 
   7  31   8     1487.50     1784.47    154.54 o 
   9  31   8       75.29      201.20     61.15 o 
  11  31   8       71.23       37.32     53.82 o 
  13  31   8      196.21      116.05     60.66 o 
  15  31   8        1.39       44.21     52.09 o 
  17  31   8       49.70       55.18     55.61 o 
  19  31   8      823.12      730.20     90.88 o 
  21  31   8        9.43       88.76     51.40 o 
 -20  32   8      103.69      237.83     69.27 o 
 -18  32   8      213.70      232.11     72.14 o 
 -16  32   8       42.83      104.63     42.38 o 
 -14  32   8      356.59      329.09     62.16 o 
 -12  32   8       66.44       66.42     30.38 o 
 -10  32   8      444.57      416.02     77.98 o 
  -8  32   8        1.38      -32.84     32.84 o 
  -6  32   8       46.27       18.85     34.19 o 
  -4  32   8      126.86      144.22     42.18 o 
  -2  32   8        0.10       -1.99     32.62 o 
   0  32   8        0.48       51.48     40.61 o 
   2  32   8        5.02      -32.19     32.19 o 
   4  32   8      201.03      140.31     65.19 o 
   6  32   8      128.87       65.79     57.21 o 
   8  32   8       58.92      166.60     46.47 o 
  10  32   8       11.04      -10.49     50.90 o 
  12  32   8       40.40       14.95     73.40 o 
  14  32   8       14.41       60.31     52.08 o 
  16  32   8      420.19      368.50     89.20 o 
  18  32   8      119.58      162.84     64.00 o 
  20  32   8       89.00      113.53     71.12 o 
 -17  33   8        4.21       82.69     45.77 o 
 -15  33   8        6.97       42.53     37.26 o 
 -13  33   8      521.21      556.20     81.74 o 
 -11  33   8      163.77       62.85     35.50 o 
  -9  33   8       51.94      120.43     33.00 o 
  -7  33   8      796.91      735.10    182.79 o 
  -5  33   8        1.06       29.45     42.54 o 
  -3  33   8       96.37       63.09     43.36 o 
  -1  33   8        9.98       29.88     35.20 o 
   1  33   8      158.89      140.31     85.67 o 
   3  33   8      923.61     1209.94    130.64 o 
   5  33   8       42.96      -16.25     33.11 o 
   7  33   8       80.48       55.81     39.73 o 
   9  33   8       20.46      -27.78     45.96 o 
  11  33   8       45.17       19.24     55.83 o 
  13  33   8      159.68       53.25     79.50 o 
  15  33   8       93.03      100.86     84.46 o 
  17  33   8       48.88      149.94     70.37 o 
 -16  34   8       10.86      148.21     58.04 o 
 -14  34   8       75.18      112.87     48.54 o 
 -12  34   8      249.32      196.69     51.15 o 
 -10  34   8      120.38      262.32     66.73 o 
  -8  34   8       18.29       36.82     43.42 o 
  -6  34   8       10.14        3.76     45.64 o 
  -4  34   8      101.24       65.63     45.75 o 
  -2  34   8       41.29       75.29     42.11 o 
   0  34   8       20.01       81.29     42.06 o 
   2  34   8       84.46      130.05     51.77 o 
   4  34   8      122.46       60.31     54.50 o 
   6  34   8       18.98       43.57     35.57 o 
   8  34   8      106.65       18.67     49.69 o 
  10  34   8      136.97       37.10     77.23 o 
  12  34   8        3.04       64.25     52.08 o 
  14  34   8      146.69      144.04     62.88 o 
  16  34   8       97.97       42.16     60.56 o 
 -13  35   8      603.87      762.21    114.00 o 
 -11  35   8        2.00       41.92     45.76 o 
  -9  35   8       71.17      157.09     47.50 o 
  -7  35   8        0.33      109.01     62.66 o 
  -5  35   8      250.67      389.42    102.14 o 
  -3  35   8      189.30      269.49     69.44 o 
  -1  35   8      198.67      137.88     81.21 o 
   1  35   8      265.08      361.00     78.60 o 
   3  35   8      127.78      176.44     60.76 o 
   5  35   8      141.48      194.61     66.13 o 
   7  35   8        3.38       -2.64     44.71 o 
   9  35   8       12.28      -28.40     52.90 o 
  11  35   8       10.37      -55.99     55.99 o 
  13  35   8       40.08       17.48     49.55 o 
 -10  36   8      126.32      164.29     66.62 o 
  -8  36   8      214.72      439.87     92.21 o 
  -6  36   8       18.41      128.65     69.96 o 
  -4  36   8        0.17       56.07     51.40 o 
  -2  36   8       46.70      175.94     70.79 o 
   0  36   8      372.43      394.30     71.85 o 
   2  36   8      465.57      541.77    105.23 o 
   4  36   8      117.18      203.10     62.31 o 
   6  36   8       82.30       75.50     53.04 o 
   8  36   8       65.05       49.69     43.93 o 
  10  36   8      545.26      499.53     95.39 o 
  -7  37   8      304.96      264.94     84.47 o 
  -5  37   8      432.35      401.90    107.49 o 
  -3  37   8       51.70      101.42     49.75 o 
  -1  37   8      190.34      264.60     89.07 o 
   1  37   8       62.87      141.00     59.34 o 
   3  37   8       49.05      130.29     50.79 o 
   5  37   8      177.56      320.94    117.15 o 
   7  37   8      197.29      143.64    107.28 o 
   0   1   9       83.27      157.16     44.42 o 
  -1   2   9      596.69      428.49     60.73 o 
   1   2   9      108.10       72.41     34.10 o 
  -2   3   9      706.67      853.46     89.26 o 
   0   3   9      210.70       70.65     35.58 o 
   2   3   9     3139.64     3275.53    151.97 o 
  -3   4   9     1091.60     1279.68     96.50 o 
  -1   4   9      101.66      128.19     35.77 o 
   1   4   9        4.47       -0.57     41.95 o 
   3   4   9       59.76      105.68     27.16 o 
  -4   5   9      129.50      173.76     26.10 o 
  -2   5   9        6.36        8.25     29.59 o 
   0   5   9       17.09       48.78     32.35 o 
   2   5   9      418.01      533.25     60.86 o 
   4   5   9      689.38      666.14     67.57 o 
  -5   6   9      903.84      920.62     81.64 o 
  -3   6   9     1642.54     1660.38     97.67 o 
  -1   6   9     1030.76      737.95     59.76 o 
   1   6   9     2007.09     2262.57    125.90 o 
   3   6   9       80.60       75.89     27.51 o 
   5   6   9      100.46      167.52     37.66 o 
  -6   7   9     1240.44     1717.11    103.55 o 
  -4   7   9       60.74       46.89     26.72 o 
  -2   7   9      118.44       53.63     23.45 o 
   0   7   9      234.42      252.89     45.00 o 
   2   7   9      934.98      715.49     73.98 o 
   4   7   9     3126.49     3278.63    155.56 o 
   6   7   9      205.54      202.17     42.42 o 
  -7   8   9     1234.09     1269.25     89.55 o 
  -5   8   9       64.20       31.58     27.37 o 
  -3   8   9     1811.86     1721.91    104.31 o 
  -1   8   9     1047.75     1038.46     77.81 o 
   1   8   9     1422.31     1627.87    109.73 o 
   3   8   9     4575.55     4161.64    178.59 o 
   5   8   9     7418.23     7308.00    236.77 o 
   7   8   9      677.06      936.09     84.93 o 
  -8   9   9      579.85      458.84     54.52 o 
  -6   9   9        8.71       -0.89     19.49 o 
  -4   9   9      504.59      524.82     58.70 o 
  -2   9   9     3605.29     3361.53    143.89 o 
   0   9   9      827.20     1070.54     79.43 o 
   2   9   9      970.96      648.66     71.46 o 
   4   9   9       70.53       20.98     32.40 o 
   6   9   9     1606.22     1557.19    107.45 o 
   8   9   9     7206.77     7758.94    219.96 o 
  -9  10   9     3250.72     3164.34    139.04 o 
  -7  10   9     5820.11     6648.12    200.79 o 
  -5  10   9     2996.77     3103.67    124.65 o 
  -3  10   9     8039.89     8671.75    231.59 o 
  -1  10   9     1218.66     1264.11     87.10 o 
   1  10   9     2016.34     1988.43    110.46 o 
   3  10   9      771.58      753.27     69.99 o 
   5  10   9      700.43      625.91     71.03 o 
   7  10   9     3581.11     3981.49    173.32 o 
   9  10   9     9168.70     8441.82    233.12 o 
 -10  11   9      277.28      321.57     67.94 o 
  -8  11   9       10.93      -28.01     28.82 o 
  -6  11   9     1314.52     1249.41    137.27 o 
  -4  11   9      722.27      770.40     76.43 o 
  -2  11   9     1499.26     1483.55     97.30 o 
   0  11   9      518.01      571.60     56.38 o 
   2  11   9     1554.44     1805.33    105.45 o 
   4  11   9     3287.73     2789.53    148.58 o 
   6  11   9     4571.80     4251.01    182.15 o 
   8  11   9     9772.24     9599.28    275.21 o 
  10  11   9     1109.71      726.29     95.60 o 
 -11  12   9     1954.80     1908.54    109.51 o 
  -9  12   9     1858.04     1577.73     97.79 o 
  -7  12   9        2.47      144.78     36.05 o 
  -5  12   9    17003.09    16314.41    295.33 o 
  -3  12   9     6003.89     5593.13    186.18 o 
  -1  12   9      803.05      879.87     71.28 o 
   1  12   9     1278.86     1004.04     78.61 o 
   3  12   9        0.12       33.36     22.49 o 
   5  12   9     9817.02    10010.49    280.59 o 
   7  12   9      774.81      843.23     81.87 o 
   9  12   9     3692.87     3758.61    159.95 o 
  11  12   9      698.62      628.91     61.37 o 
 -12  13   9     2640.24     2695.23    152.20 o 
 -10  13   9     1938.83     1821.49    107.24 o 
  -8  13   9     1666.04     2055.26    168.02 o 
  -6  13   9      215.19      494.10     57.25 o 
  -4  13   9     2393.51     2745.02    131.46 o 
  -2  13   9    10609.14    10831.29    258.83 o 
   0  13   9      830.96      820.09     71.38 o 
   2  13   9     1778.67     1884.53    109.99 o 
   4  13   9     6480.47     6261.04    199.11 o 
   6  13   9     1760.07     1882.35    118.88 o 
   8  13   9      136.16      111.04     40.95 o 
  10  13   9     4322.52     4463.46    181.63 o 
  12  13   9      675.95      812.10     63.73 o 
 -13  14   9      706.94      621.73     64.28 o 
 -11  14   9     7941.83     8461.35    272.06 o 
  -9  14   9     8451.28     8607.09    270.12 o 
  -7  14   9    14156.71    14465.51    279.88 o 
  -5  14   9     2342.84     2566.85    118.49 o 
  -3  14   9    12138.26    12654.04    261.08 o 
  -1  14   9     2224.65     2489.22    126.23 o 
   1  14   9      452.59      376.91     55.24 o 
   3  14   9     1479.05     1475.72    100.16 o 
   5  14   9     8315.95     8580.43    221.51 o 
   7  14   9     3893.01     4184.28    168.75 o 
   9  14   9      828.31      813.51     89.93 o 
  11  14   9      929.35      747.74     80.88 o 
  13  14   9       43.58       33.94     25.22 o 
 -14  15   9       96.83       73.97     29.01 o 
 -12  15   9     1625.97     1727.80    105.55 o 
 -10  15   9      132.71      212.41     42.75 o 
  -8  15   9     3698.03     3185.78    135.37 o 
  -6  15   9     7500.16     7908.29    187.97 o 
  -4  15   9      295.40      295.98     61.55 o 
  -2  15   9       36.25      113.06     40.06 o 
   0  15   9      311.91      329.98     57.23 o 
   2  15   9      624.79      837.05     72.66 o 
   4  15   9     7375.85     7668.06    197.93 o 
   6  15   9     1978.23     1945.67    102.47 o 
   8  15   9     6768.16     7204.14    225.91 o 
  10  15   9     1037.32      873.10     94.28 o 
  12  15   9     1167.65     1098.07     87.81 o 
  14  15   9     4728.58     4909.29    176.13 o 
 -15  16   9     3306.32     3686.55    152.09 o 
 -13  16   9        3.62       25.49     22.31 o 
 -11  16   9     1494.72     1779.17    113.97 o 
  -9  16   9       65.91      115.21     47.33 o 
  -7  16   9     3621.47     4073.29    161.16 o 
  -5  16   9      572.91      829.96     83.77 o 
  -3  16   9       56.51       92.16     55.73 o 
  -1  16   9     6191.98     6522.97    188.78 o 
   1  16   9     1512.93     1631.33     84.59 o 
   3  16   9     4665.73     4514.29    152.57 o 
   5  16   9      476.95      514.00     57.71 o 
   7  16   9     4961.85     5041.34    174.41 o 
   9  16   9      173.65      185.52     33.64 o 
  11  16   9       32.61        9.45     29.52 o 
  13  16   9     2525.43     2274.10    131.63 o 
  15  16   9      292.14      165.94     34.29 o 
 -16  17   9       75.24      142.49     36.36 o 
 -14  17   9      230.70      173.26     33.67 o 
 -12  17   9       39.72       57.91     31.46 o 
 -10  17   9     1591.51     1423.68    232.87 o 
  -8  17   9      818.18      836.21     80.10 o 
  -6  17   9    10812.19    10999.68    232.99 o 
  -4  17   9    12451.29    13482.70    292.38 o 
  -2  17   9      756.03      774.14     71.73 o 
   0  17   9      995.85     1021.95     73.16 o 
   2  17   9       44.89      123.78     29.80 o 
   4  17   9     6061.65     5822.04    160.05 o 
   6  17   9     5252.65     5757.95    163.37 o 
   8  17   9     4952.89     5233.45    163.05 o 
  10  17   9     2820.20     2988.62    116.92 o 
  12  17   9     1027.53      892.61     76.63 o 
  14  17   9      307.35      232.83     35.07 o 
  16  17   9      655.32      680.54     86.28 o 
 -17  18   9      289.90      317.64     55.87 o 
 -15  18   9     2648.94     2377.35    129.03 o 
 -13  18   9     8744.36     8839.51    227.49 o 
 -11  18   9     4428.76     3695.09    567.48 o 
  -9  18   9      450.42      513.42     68.48 o 
  -7  18   9       60.29      125.48     39.89 o 
  -5  18   9      580.98      499.88     82.16 o 
  -3  18   9      815.93      947.40     84.31 o 
  -1  18   9      315.44      309.81     60.15 o 
   1  18   9     2634.22     2785.45    136.86 o 
   3  18   9     4846.71     4959.49    155.10 o 
   5  18   9     2501.12     2946.66    123.91 o 
   7  18   9     2660.48     2851.20    122.11 o 
   9  18   9      698.61      685.86     55.96 o 
  11  18   9        0.16       42.96     34.57 o 
  13  18   9     1783.18     1832.23    101.47 o 
  15  18   9      100.66       42.07     32.73 o 
  17  18   9      164.04      187.64     42.61 o 
 -18  19   9      376.82      266.27     55.22 o 
 -16  19   9     1300.42     1196.04     98.82 o 
 -14  19   9      679.11      708.75     67.51 o 
 -12  19   9      349.14      323.08     56.50 o 
 -10  19   9      473.63      420.10     56.73 o 
  -8  19   9     2851.13     2829.40    157.48 o 
  -6  19   9      165.82      169.96     40.08 o 
  -4  19   9      736.75     1030.18     87.36 o 
  -2  19   9     4557.00     4970.77    181.31 o 
   0  19   9      414.72      480.86     54.07 o 
   2  19   9      883.93     1045.80     78.60 o 
   4  19   9     8150.40     8171.95    231.09 o 
   6  19   9      471.01      430.51     51.85 o 
   8  19   9      599.21      588.60     67.10 o 
  10  19   9     6578.79     6585.82    174.83 o 
  12  19   9     7981.49     8072.24    232.90 o 
  14  19   9      745.41      675.27     75.30 o 
  16  19   9     1673.56     1976.73    136.40 o 
  18  19   9     1217.47     1017.57     95.24 o 
 -19  20   9      296.22      225.05     47.03 o 
 -17  20   9      135.74       84.40     31.75 o 
 -15  20   9     1666.25     1630.64    119.80 o 
 -13  20   9     1570.19     1271.78    164.04 o 
 -11  20   9     2854.89     2765.82    137.42 o 
  -9  20   9     2130.47     2580.82    125.97 o 
  -7  20   9     9266.27     9336.11    291.00 o 
  -5  20   9      438.47      556.57     67.86 o 
  -3  20   9    14727.23    14114.53    312.35 o 
  -1  20   9     1004.67     1462.65     94.98 o 
   1  20   9     3205.45     3271.31    143.44 o 
   3  20   9       17.39      163.23     49.75 o 
   5  20   9      606.57      563.05     70.85 o 
   7  20   9     2338.54     2577.81    131.10 o 
   9  20   9      438.50      587.10     61.35 o 
  11  20   9       73.09      101.53     37.83 o 
  13  20   9      472.91      358.60     52.24 o 
  15  20   9       92.42      168.68     43.02 o 
  17  20   9      136.47      122.70     55.98 o 
  19  20   9      835.86      814.25     84.97 o 
 -20  21   9      556.34      496.21     70.94 o 
 -18  21   9      266.85      247.53     47.19 o 
 -16  21   9      172.22      149.19     37.30 o 
 -14  21   9       80.64      153.40     41.72 o 
 -12  21   9      648.54      576.16     62.74 o 
 -10  21   9        5.32       25.89     35.03 o 
  -8  21   9      663.76      690.07     72.69 o 
  -6  21   9      716.38      742.69     74.28 o 
  -4  21   9        8.73      130.76     43.25 o 
  -2  21   9     1612.99     1963.72    109.94 o 
   0  21   9     2166.40     2656.42    131.52 o 
   2  21   9       21.86      104.03     38.01 o 
   4  21   9      726.29      753.29     76.64 o 
   6  21   9     2854.32     2811.91    134.35 o 
   8  21   9      589.39      503.44     73.18 o 
  10  21   9      113.18       63.09     35.50 o 
  12  21   9      246.22      393.21     54.86 o 
  14  21   9     1498.13     1515.49    110.95 o 
  16  21   9       46.38        5.60     31.91 o 
  18  21   9     1072.48      896.18     87.84 o 
  20  21   9     1284.54     1064.24    132.31 o 
 -21  22   9      718.94      782.35    130.02 o 
 -19  22   9      116.45      135.37     35.45 o 
 -17  22   9     1766.93     1058.83    310.98 o 
 -15  22   9     2031.79     1684.79    316.73 o 
 -13  22   9     1557.96     1459.82    171.54 o 
 -11  22   9     1017.02     1013.58     79.77 o 
  -9  22   9     1957.91     2016.18    105.85 o 
  -7  22   9     3384.74     3569.96    144.44 o 
  -5  22   9      940.32      831.24     69.04 o 
  -3  22   9      103.18      169.37     34.87 o 
  -1  22   9      669.19      557.42     80.92 o 
   1  22   9        4.78       22.92     40.95 o 
   3  22   9     1935.38     1834.05    117.86 o 
   5  22   9      375.82      343.24     49.90 o 
   7  22   9     1915.64     1974.52    113.47 o 
   9  22   9        0.32       16.48     26.06 o 
  11  22   9      137.02      148.35     33.42 o 
  13  22   9     1361.51     1092.75    109.88 o 
  15  22   9      132.13       40.62     31.92 o 
  17  22   9        7.12       33.18     35.89 o 
  19  22   9      113.44      113.73     44.34 o 
  21  22   9      509.84      528.46     72.56 o 
 -22  23   9       61.73       58.32     29.39 o 
 -20  23   9        6.82       60.45     38.80 o 
 -18  23   9        6.17       48.04     29.94 o 
 -16  23   9       24.44       63.75     34.06 o 
 -14  23   9      593.37      426.31     75.58 o 
 -12  23   9     4579.30     3952.96    151.25 o 
 -10  23   9       95.73       94.49     29.96 o 
  -8  23   9     3219.49     3202.86    221.97 o 
  -6  23   9      572.89      731.97     63.93 o 
  -4  23   9     1694.87     1416.54     94.11 o 
  -2  23   9     2277.40     2428.27    130.57 o 
   0  23   9      436.60      337.82     71.88 o 
   2  23   9     4879.49     4654.94    198.05 o 
   4  23   9     1281.46     1469.48    112.84 o 
   6  23   9        2.15        6.45     34.37 o 
   8  23   9     2371.82     2233.97    120.64 o 
  10  23   9       28.37        9.41     42.15 o 
  12  23   9     2431.05     2286.07    147.71 o 
  14  23   9     1332.86     1250.99    130.85 o 
  16  23   9      443.76      446.90     66.87 o 
  18  23   9        0.41      -37.94     37.94 o 
  20  23   9      662.46      623.55     77.75 o 
  22  23   9      146.34      124.36     37.02 o 
 -23  24   9        6.77       32.09     40.25 o 
 -21  24   9      142.75      173.98     48.45 o 
 -19  24   9      351.44      303.55     64.72 o 
 -17  24   9      410.56      210.00     63.48 o 
 -15  24   9      210.77      116.88     31.83 o 
 -13  24   9      718.00      517.86     57.95 o 
 -11  24   9      726.40      703.41    103.03 o 
  -9  24   9      132.41       82.88     32.18 o 
  -7  24   9      185.29      142.16     35.94 o 
  -5  24   9      635.15      623.14     61.21 o 
  -3  24   9     3155.63     3420.81    156.40 o 
  -1  24   9     1033.71     1126.44    101.21 o 
   1  24   9      735.91     1084.30     94.55 o 
   3  24   9       72.92      146.61     56.14 o 
   5  24   9      179.25      290.45     54.76 o 
   7  24   9      247.05      264.23     50.94 o 
   9  24   9       12.54       68.23     35.73 o 
  11  24   9        1.39       -5.65     51.18 o 
  13  24   9       10.17       32.96     34.61 o 
  15  24   9       19.16       29.99     46.27 o 
  17  24   9       19.14       28.41     48.17 o 
  19  24   9       18.59       32.37     54.79 o 
  21  24   9       47.16       28.55     46.97 o 
  23  24   9        4.73        3.30     40.90 o 
 -24  25   9        2.71       43.11     36.64 o 
 -22  25   9      218.37      280.82     59.01 o 
 -20  25   9        9.50       20.20     33.73 o 
 -18  25   9       62.24       76.51     31.88 o 
 -16  25   9        0.25       40.84     28.32 o 
 -14  25   9        1.77      -21.28     29.67 o 
 -12  25   9       17.61        8.84     23.52 o 
 -10  25   9        1.79       13.69     28.08 o 
  -8  25   9      745.76      803.39     69.62 o 
  -6  25   9     1382.48     1417.60     91.07 o 
  -4  25   9      775.94      528.99     85.55 o 
  -2  25   9      658.76      540.18     95.03 o 
   0  25   9       65.44      153.36     52.31 o 
   2  25   9     5747.36     5714.51    213.79 o 
   4  25   9      332.02      396.38     62.12 o 
   6  25   9     1910.70     1870.42    122.26 o 
   8  25   9     2909.10     3087.76    209.08 o 
  10  25   9     2548.49     2847.13    181.22 o 
  12  25   9      874.60      635.08     87.31 o 
  14  25   9       94.85       60.60     62.02 o 
  16  25   9      737.74      610.87     82.84 o 
  18  25   9     1314.60     1235.87    154.78 o 
  20  25   9      589.90      350.92     66.31 o 
  22  25   9      608.60      578.25    109.84 o 
  24  25   9      149.55       76.93     38.71 o 
 -25  26   9      337.09      401.09     74.85 o 
 -23  26   9       13.25       72.96     42.23 o 
 -21  26   9      675.04      475.13    106.40 o 
 -19  26   9      220.35      180.28     50.14 o 
 -17  26   9       11.10       10.84     28.47 o 
 -15  26   9      297.23      261.19     46.02 o 
 -13  26   9      424.85      324.19     48.72 o 
 -11  26   9      265.00      248.30     41.10 o 
  -9  26   9      422.51      487.83     54.95 o 
  -7  26   9      804.27      735.58     69.50 o 
  -5  26   9        3.37       38.24     28.38 o 
  -3  26   9      391.91      315.30     50.35 o 
  -1  26   9      478.52      481.94     66.88 o 
   1  26   9       39.43      148.28     63.44 o 
   3  26   9        0.12      140.32     45.11 o 
   5  26   9      391.05      422.96     72.47 o 
   7  26   9      307.67      310.65     69.98 o 
   9  26   9      224.38      170.40     72.63 o 
  11  26   9      272.54      303.36    104.11 o 
  13  26   9      896.91      717.95    137.66 o 
  15  26   9      486.51      344.12     98.64 o 
  17  26   9        0.48       36.62     38.26 o 
  19  26   9       27.18      -20.42     39.22 o 
  21  26   9      293.62      250.30     57.02 o 
  23  26   9       19.74       38.43     45.34 o 
  25  26   9       30.16      116.37     52.48 o 
 -24  27   9      518.84      514.31     95.65 o 
 -22  27   9     1151.57      925.76    123.53 o 
 -20  27   9       84.27      104.55     39.89 o 
 -18  27   9       15.65       25.69     27.09 o 
 -16  27   9      741.77      941.73     97.75 o 
 -14  27   9      516.81      550.13     64.14 o 
 -12  27   9        0.01       38.27     27.31 o 
 -10  27   9        8.41       29.47     34.70 o 
  -8  27   9     1058.83      855.92     85.42 o 
  -6  27   9       34.39      107.97     32.52 o 
  -4  27   9      674.44      717.71     72.53 o 
  -2  27   9     3577.59     3986.42    194.66 o 
   0  27   9       67.89      169.28     48.98 o 
   2  27   9      501.30      439.11     64.20 o 
   4  27   9     1204.76     1471.44    136.17 o 
   6  27   9      228.01      312.89     66.20 o 
   8  27   9      445.69      367.60     80.08 o 
  10  27   9       15.83       36.32     61.80 o 
  12  27   9      572.32      530.50    120.64 o 
  14  27   9      429.77      236.98    111.60 o 
  16  27   9        7.91      -41.32     41.32 o 
  18  27   9        1.71       19.10     41.43 o 
  20  27   9       85.39      -13.67     38.41 o 
  22  27   9      291.55      258.91     72.11 o 
  24  27   9       56.01       77.46     40.44 o 
 -23  28   9       10.95      120.99     51.17 o 
 -21  28   9      423.30      443.99     80.95 o 
 -19  28   9       60.42      110.15     37.68 o 
 -17  28   9        0.10       80.82     35.29 o 
 -15  28   9     1593.50     1686.00    129.69 o 
 -13  28   9      305.89      266.34     45.06 o 
 -11  28   9     1487.60     1218.99     95.21 o 
  -9  28   9     1809.30     1760.38    120.38 o 
  -7  28   9        0.21        8.67     31.14 o 
  -5  28   9       10.72       85.77     29.60 o 
  -3  28   9     1604.87     1677.78    160.18 o 
  -1  28   9      634.44      830.16     86.47 o 
   1  28   9      337.23      294.73     56.01 o 
   3  28   9      227.45      230.95     57.89 o 
   5  28   9       70.42       82.49     38.33 o 
   7  28   9      205.89      239.25     60.63 o 
   9  28   9      225.71      234.93     73.83 o 
  11  28   9       27.45       61.55     66.36 o 
  13  28   9       13.23      113.34     77.03 o 
  15  28   9        7.30        9.05     66.24 o 
  17  28   9       61.82       67.58     78.88 o 
  19  28   9       61.11       -6.55     46.74 o 
  21  28   9      279.84      150.03     49.70 o 
  23  28   9      244.15      364.85     69.41 o 
 -22  29   9       76.20      155.30     60.67 o 
 -20  29   9       24.06       93.01     44.74 o 
 -18  29   9       21.07       58.00     36.26 o 
 -16  29   9       90.94      100.91     34.29 o 
 -14  29   9       89.02      152.90     46.24 o 
 -12  29   9      244.74      134.64     34.58 o 
 -10  29   9       52.58       17.67     32.13 o 
  -8  29   9      615.08      461.12     64.94 o 
  -6  29   9      350.78      254.28     44.43 o 
  -4  29   9     1201.64     1149.85     92.09 o 
  -2  29   9        4.25       83.93     35.17 o 
   0  29   9      502.47      579.43     83.32 o 
   2  29   9      971.78     1018.02    133.67 o 
   4  29   9        1.40       43.04     72.26 o 
   6  29   9        5.29       63.26     43.97 o 
   8  29   9     2026.46     2042.36    193.46 o 
  10  29   9       38.40      113.26     62.01 o 
  12  29   9       17.47      -29.50     45.87 o 
  14  29   9     1025.87      711.10    201.68 o 
  16  29   9      124.20      152.32     51.25 o 
  18  29   9      130.92       82.68     40.34 o 
  20  29   9       16.54       88.46     54.09 o 
  22  29   9     1180.02     1504.28    219.94 o 
 -21  30   9      650.84      638.27    100.28 o 
 -19  30   9        1.19       40.81     55.40 o 
 -17  30   9      293.30      383.59     70.96 o 
 -15  30   9        7.22       -6.01     37.74 o 
 -13  30   9      107.75       51.49     35.11 o 
 -11  30   9      141.45      164.68     42.93 o 
  -9  30   9      497.75      563.17     80.98 o 
  -7  30   9       19.00       26.12     28.17 o 
  -5  30   9        1.22       75.22     36.01 o 
  -3  30   9      273.86      307.99     55.21 o 
  -1  30   9       46.31       14.39     39.52 o 
   1  30   9       18.87       32.75     38.12 o 
   3  30   9      340.87      178.06     48.12 o 
   5  30   9       74.83      152.39     55.80 o 
   7  30   9        0.40       77.70     50.95 o 
   9  30   9       10.88       93.37     56.91 o 
  11  30   9       46.57        6.49     68.02 o 
  13  30   9      414.67      345.83     93.10 o 
  15  30   9      231.54      304.55     79.70 o 
  17  30   9       59.78       69.60     65.94 o 
  19  30   9      175.06      307.19     78.75 o 
  21  30   9       49.40      226.72     64.56 o 
 -18  31   9      133.05      103.68     48.29 o 
 -16  31   9        0.38       41.48     50.43 o 
 -14  31   9        3.14       -7.23     42.78 o 
 -12  31   9      126.26      106.20     40.21 o 
 -10  31   9      253.07      210.56     40.09 o 
  -8  31   9       21.18       75.19     39.90 o 
  -6  31   9      159.31      259.64     56.34 o 
  -4  31   9      998.98     1011.35    115.17 o 
  -2  31   9       25.23        9.58     49.81 o 
   0  31   9      169.09      173.28     50.64 o 
   2  31   9      197.18      176.95     50.32 o 
   4  31   9     2254.26     2325.13    182.57 o 
   6  31   9      480.75      612.41    107.18 o 
   8  31   9       85.86       91.07     65.22 o 
  10  31   9     1421.24     1393.92    163.19 o 
  12  31   9      132.56      141.36     81.19 o 
  14  31   9       70.07      102.48     87.51 o 
  16  31   9      397.90      358.28     91.91 o 
  18  31   9     1120.90     1174.50    191.51 o 
 -17  32   9       97.22      128.15     56.02 o 
 -15  32   9      378.95      267.80     62.27 o 
 -13  32   9      111.38       94.50     36.70 o 
 -11  32   9       88.66      106.13     39.63 o 
  -9  32   9      210.35      288.47     60.30 o 
  -7  32   9      457.12      408.09     74.45 o 
  -5  32   9       58.88      164.77     52.44 o 
  -3  32   9      155.17      134.70     69.25 o 
  -1  32   9      613.82      745.50     94.54 o 
   1  32   9      166.22      160.62     52.67 o 
   3  32   9       88.30      161.16     62.62 o 
   5  32   9      148.62      250.99     65.11 o 
   7  32   9        9.75      107.69     55.26 o 
   9  32   9        1.25       51.48     47.53 o 
  11  32   9       93.65      130.83     59.68 o 
  13  32   9      616.34      399.35    146.80 o 
  15  32   9      266.67      235.49     81.63 o 
  17  32   9       22.77      200.64    100.04 o 
 -14  33   9      249.11      192.60     54.19 o 
 -12  33   9      140.54      151.77     42.82 o 
 -10  33   9       29.41        6.36     40.77 o 
  -8  33   9      100.69       62.77     54.04 o 
  -6  33   9        5.87      -48.47     57.40 o 
  -4  33   9        6.05       17.85     38.47 o 
  -2  33   9      342.99      198.14     52.14 o 
   0  33   9      255.61      236.34     59.21 o 
   2  33   9      162.97      318.83     80.46 o 
   4  33   9      238.15      314.65     85.68 o 
   6  33   9        5.00      179.98     80.12 o 
   8  33   9       55.27       69.46     50.15 o 
  10  33   9       32.57       32.44     45.05 o 
  12  33   9        1.49      -58.58     58.58 o 
  14  33   9       94.96        5.49     48.23 o 
 -13  34   9        0.44       70.08     44.13 o 
 -11  34   9       17.31        0.54     48.56 o 
  -9  34   9       29.53       -4.97     55.97 o 
  -7  34   9        5.49      112.95     68.85 o 
  -5  34   9      239.30      300.01     76.46 o 
  -3  34   9      770.79      680.92     86.59 o 
  -1  34   9      193.88      165.97     44.20 o 
   1  34   9      292.55      415.50     75.07 o 
   3  34   9       30.73      117.38     58.33 o 
   5  34   9      168.83      244.58     68.15 o 
   7  34   9      161.69       43.41     42.28 o 
   9  34   9       37.40       64.93     56.52 o 
  11  34   9       67.26       28.63     55.38 o 
  13  34   9      131.24      180.74     94.01 o 
 -10  35   9       12.74       51.39     53.37 o 
  -8  35   9     1051.32     1083.24    173.73 o 
  -6  35   9       49.90      187.71     67.64 o 
  -4  35   9       30.63      277.15     81.88 o 
  -2  35   9      357.77      457.06    140.21 o 
   0  35   9       41.26       86.60     52.25 o 
   2  35   9       21.60      164.65     47.39 o 
   4  35   9      288.80      144.40     65.18 o 
   6  35   9      891.37     1420.90    170.51 o 
   8  35   9       89.61      117.81     61.23 o 
  10  35   9      218.10      161.09     68.24 o 
  -5  36   9        0.63      131.60     78.83 o 
  -3  36   9      177.86      196.41     61.25 o 
  -1  36   9       27.07       24.56     43.36 o 
   1  36   9        2.38      106.86     51.54 o 
   3  36   9      248.57      270.65     64.99 o 
   5  36   9      200.65      305.22     86.86 o 
   1   1  10     9843.51     9612.00    270.15 o 
   0   2  10       71.28      137.92     41.13 o 
   2   2  10     9245.83    10926.41    322.43 o 
  -1   3  10       45.18       61.50     33.17 o 
   1   3  10      463.33      425.26     58.70 o 
   3   3  10      292.46      233.15     32.58 o 
  -2   4  10      857.06     1004.32     87.03 o 
   0   4  10        5.00      -13.59     37.29 o 
   2   4  10     1120.29     1390.47     99.52 o 
   4   4  10     5105.88     5821.20    212.88 o 
  -3   5  10        0.99      -16.87     35.38 o 
  -1   5  10     3377.20     2824.79    138.28 o 
   1   5  10     5842.38     5659.04    210.32 o 
   3   5  10     5655.76     6276.52    222.00 o 
   5   5  10    13265.21    13475.59    327.21 o 
  -4   6  10      437.24      653.37     66.83 o 
  -2   6  10      594.28      718.42     71.55 o 
   0   6  10      839.70     1114.17     98.84 o 
   2   6  10     2211.62     2450.19    142.14 o 
   4   6  10       54.73      126.22     37.63 o 
   6   6  10      118.33      280.40     56.32 o 
  -5   7  10    19381.13    18571.29    356.92 o 
  -3   7  10     1253.97     1135.05     87.61 o 
  -1   7  10    27415.62    26233.92    416.02 o 
   1   7  10    33605.70    31858.16    503.72 o 
   3   7  10     3836.67     3218.52    164.31 o 
   5   7  10     3785.43     3984.83    182.76 o 
   7   7  10    24239.83    23499.33    403.15 o 
  -6   8  10       83.24      324.67     71.66 o 
  -4   8  10      316.40      227.74     38.12 o 
  -2   8  10      105.04      178.36     36.64 o 
   0   8  10      732.03      768.73     78.36 o 
   2   8  10        0.14       89.19     46.08 o 
   4   8  10        1.63       85.41     43.99 o 
   6   8  10     4920.54     5626.62    218.24 o 
   8   8  10     6116.52     6653.85    202.70 o 
  -7   9  10    21209.12    19985.85    372.74 o 
  -5   9  10     3336.91     2760.49    129.92 o 
  -3   9  10       98.49      139.57     37.94 o 
  -1   9  10      164.13       78.69     25.78 o 
   1   9  10     1436.56     1135.77     93.79 o 
   3   9  10     6687.25     6383.29    235.13 o 
   5   9  10      593.26      861.21     86.88 o 
   7   9  10    22615.95    23413.24    445.51 o 
   9   9  10     2622.04     3420.54    157.40 o 
  -8  10  10     4020.70     4426.68    173.74 o 
  -6  10  10     4832.53     4748.92    182.37 o 
  -4  10  10      512.36      595.19     59.41 o 
  -2  10  10     7092.98     7156.43    219.29 o 
   0  10  10      107.72      264.24     45.76 o 
   2  10  10     9502.25    10359.14    270.97 o 
   4  10  10     2462.13     2646.30    154.96 o 
   6  10  10     4586.23     4020.65    214.22 o 
   8  10  10     4842.44     5043.46    208.23 o 
  10  10  10      169.05      145.77     47.61 o 
  -9  11  10        1.47       43.17     55.91 o 
  -7  11  10      254.71      245.68     61.42 o 
  -5  11  10     5597.23     5784.16    185.85 o 
  -3  11  10       46.86        9.03     40.68 o 
  -1  11  10      315.29      350.16     56.38 o 
   1  11  10      633.39      528.44    104.28 o 
   3  11  10     9592.98    10108.68    289.04 o 
   5  11  10     1211.47     1232.81    101.88 o 
   7  11  10     5229.83     5490.03    239.59 o 
   9  11  10     8026.02     8745.73    250.50 o 
  11  11  10    10332.50    11266.65    284.70 o 
 -10  12  10     1109.03     1096.68     93.91 o 
  -8  12  10      360.84      577.79     78.88 o 
  -6  12  10     2622.27     2845.61    167.36 o 
  -4  12  10     2626.13     3081.15    145.56 o 
  -2  12  10     1022.38      972.28    104.17 o 
   0  12  10       26.42      317.55    143.92 o 
   2  12  10     4224.62     4690.90    188.72 o 
   4  12  10     5408.18     4914.77    225.85 o 
   6  12  10       61.41       72.03     47.06 o 
   8  12  10      137.99      432.21     82.83 o 
  10  12  10     8883.67     9098.99    258.63 o 
  12  12  10       67.32       62.86     35.82 o 
 -11  13  10     3248.76     3444.74    181.73 o 
  -9  13  10     5899.58     5952.06    231.53 o 
  -7  13  10     8594.63    10023.95    302.98 o 
  -5  13  10    18131.86    18876.47    335.80 o 
  -3  13  10      163.19      144.47     60.96 o 
  -1  13  10    31163.19    33049.26    481.42 o 
   1  13  10    40365.92    41527.13    669.60 o 
   3  13  10     1988.48     2158.33    131.46 o 
   5  13  10      875.02     1093.05    102.37 o 
   7  13  10    35081.30    35489.53    710.06 o 
   9  13  10     8162.48     8383.11    248.38 o 
  11  13  10     4426.19     3942.35    169.61 o 
  13  13  10     1978.28     1804.42    125.79 o 
 -12  14  10       65.90       77.29     34.22 o 
 -10  14  10       35.09      148.24     53.59 o 
  -8  14  10      320.51      414.61     81.86 o 
  -6  14  10     1236.90     1682.85    124.65 o 
  -4  14  10     1894.78     2002.30    120.16 o 
  -2  14  10      349.33      417.98     60.33 o 
   0  14  10     1175.65     2136.72    149.12 o 
   2  14  10     2133.79     2639.88    146.53 o 
   4  14  10      156.46      268.55     48.29 o 
   6  14  10      732.50      865.38     98.89 o 
   8  14  10     2336.04     2399.29    158.95 o 
  10  14  10       36.14      114.04     41.05 o 
  12  14  10      793.94      518.87     63.97 o 
  14  14  10      267.28      265.01     46.36 o 
 -13  15  10     7430.17     7691.63    254.69 o 
 -11  15  10     4396.63     4674.86    214.05 o 
  -9  15  10     3141.50     3611.96    171.10 o 
  -7  15  10     6357.68     6497.80    248.36 o 
  -5  15  10     4332.70     4840.73    173.22 o 
  -3  15  10    11796.24    11985.67    289.68 o 
  -1  15  10       69.50       59.39     40.85 o 
   1  15  10    20833.74    21300.43    632.03 o 
   3  15  10    12702.06    13434.25    313.36 o 
   5  15  10      361.18      270.49     47.05 o 
   7  15  10     6073.31     5903.85    210.49 o 
   9  15  10     3569.80     3502.81    155.68 o 
  11  15  10      340.09      180.13     78.07 o 
  13  15  10      887.33      959.07     80.66 o 
  15  15  10      334.09      203.26     46.44 o 
 -14  16  10       74.20       67.20     24.36 o 
 -12  16  10      602.79      418.04     66.04 o 
 -10  16  10      266.90      342.24     53.75 o 
  -8  16  10       96.27      151.27     45.40 o 
  -6  16  10     5485.67     6253.79    224.10 o 
  -4  16  10     2601.58     2403.67    155.21 o 
  -2  16  10     1081.10      989.75     84.63 o 
   0  16  10      255.83      548.23     67.86 o 
   2  16  10     5535.42     6100.82    212.14 o 
   4  16  10       49.85      172.31     58.40 o 
   6  16  10     2289.63     2186.92    118.86 o 
   8  16  10        0.09       17.09     32.45 o 
  10  16  10     1877.35     1691.84     99.99 o 
  12  16  10     1818.18     1591.00    113.17 o 
  14  16  10      254.83      103.51     33.54 o 
  16  16  10      220.20      167.72     30.77 o 
 -15  17  10       50.44       50.11     30.45 o 
 -13  17  10      453.47      282.24     40.94 o 
 -11  17  10      772.23      496.76     72.82 o 
  -9  17  10     1579.60     1490.57    103.77 o 
  -7  17  10      385.17      484.33     96.19 o 
  -5  17  10       26.45      175.16     40.89 o 
  -3  17  10     3110.51     3385.75    154.64 o 
  -1  17  10      975.23     1065.72     91.72 o 
   1  17  10      101.82      306.91     51.15 o 
   3  17  10    11993.58    12788.45    272.50 o 
   5  17  10      136.50      223.21     45.66 o 
   7  17  10      176.74      101.04     33.59 o 
   9  17  10        2.62       49.56     35.18 o 
  11  17  10     2285.46     2002.17    129.29 o 
  13  17  10      165.22      123.12     39.94 o 
  15  17  10     1926.53     2032.45    119.84 o 
  17  17  10     2818.66     2758.81    147.01 o 
 -16  18  10       54.73       56.95     33.37 o 
 -14  18  10      335.86      275.56     45.34 o 
 -12  18  10      297.29      160.69     26.42 o 
 -10  18  10     1016.98      790.07     88.48 o 
  -8  18  10      968.11      635.01     62.71 o 
  -6  18  10      299.37      217.27     84.43 o 
  -4  18  10      583.48      874.86     82.95 o 
  -2  18  10       12.75      128.60     40.12 o 
   0  18  10     4187.63     4524.05    191.74 o 
   2  18  10      645.55      763.30     84.23 o 
   4  18  10      711.50      892.04     79.46 o 
   6  18  10        6.94       41.38     23.10 o 
   8  18  10       74.29       73.61     30.60 o 
  10  18  10      347.30      441.67     43.80 o 
  12  18  10      162.36       64.48     25.88 o 
  14  18  10      701.62      668.51     71.43 o 
  16  18  10      183.44      146.40     49.36 o 
  18  18  10       65.22       58.80     33.47 o 
 -17  19  10        0.75      -24.68     33.44 o 
 -15  19  10       15.17       -8.51     32.27 o 
 -13  19  10      286.93      170.34     37.72 o 
 -11  19  10      413.34      316.15     65.57 o 
  -9  19  10     1000.58      978.90     89.38 o 
  -7  19  10       67.67      111.79     48.37 o 
  -5  19  10     1889.74     2291.21    121.21 o 
  -3  19  10      278.12      291.86     55.53 o 
  -1  19  10     6284.77     6737.47    240.13 o 
   1  19  10     1100.84     1547.69    115.43 o 
   3  19  10     1660.22     2134.75    131.64 o 
   5  19  10     7478.38     7385.95    212.53 o 
   7  19  10     2776.56     2900.14    138.03 o 
   9  19  10     9940.54    10154.67    227.23 o 
  11  19  10      358.17      303.55     41.35 o 
  13  19  10      153.68      154.08     37.60 o 
  15  19  10      342.40      195.05     55.53 o 
  17  19  10     4340.92     3797.97    195.73 o 
  19  19  10      686.56     1000.94    104.74 o 
 -18  20  10        4.78       89.88     38.69 o 
 -16  20  10      292.92      161.53     34.40 o 
 -14  20  10      140.49      110.59     33.02 o 
 -12  20  10      101.91      137.57     34.48 o 
 -10  20  10      472.68      376.96     48.02 o 
  -8  20  10      290.11      475.95     67.30 o 
  -6  20  10      168.53      335.56     77.05 o 
  -4  20  10      376.82      334.14     53.20 o 
  -2  20  10     1210.69     1301.58    102.45 o 
   0  20  10     9631.26    10989.40    286.97 o 
   2  20  10      141.82      574.27     83.06 o 
   4  20  10      276.49      380.96     66.82 o 
   6  20  10      105.57      158.27     59.09 o 
   8  20  10      493.45      623.63     67.55 o 
  10  20  10      314.74      249.23     54.09 o 
  12  20  10        6.67       15.26     32.84 o 
  14  20  10      107.26       98.65     28.20 o 
  16  20  10      151.66      143.26     45.41 o 
  18  20  10        0.60       23.28     38.05 o 
  20  20  10        9.56       41.73     43.15 o 
 -19  21  10       72.23       53.16     32.73 o 
 -17  21  10       67.02       82.50     38.24 o 
 -15  21  10      514.74      497.42     62.51 o 
 -13  21  10     3978.62     4297.31    182.10 o 
 -11  21  10     1932.19     1839.39    227.11 o 
  -9  21  10      137.11       84.57     35.42 o 
  -7  21  10      723.14     1176.69    122.67 o 
  -5  21  10     6333.37     7045.24    231.63 o 
  -3  21  10       31.66      151.16     43.05 o 
  -1  21  10      520.76      696.49     75.00 o 
   1  21  10    10247.99    11680.31    296.57 o 
   3  21  10     3789.06     4217.23    182.63 o 
   5  21  10      764.48      869.57     88.72 o 
   7  21  10     2334.16     2631.80    153.07 o 
   9  21  10        3.10       71.71     38.46 o 
  11  21  10     1394.33     1354.45    108.86 o 
  13  21  10      170.97       62.42     32.72 o 
  15  21  10     1098.62     1047.69     99.29 o 
  17  21  10       47.02       65.42     37.05 o 
  19  21  10      173.12      158.60     50.95 o 
  21  21  10      670.49      544.88    112.50 o 
 -20  22  10        2.65       44.67     40.19 o 
 -18  22  10      166.93      260.29     62.88 o 
 -16  22  10       10.64      117.36     51.67 o 
 -14  22  10      696.83      844.17    122.29 o 
 -12  22  10        9.48       45.84     30.02 o 
 -10  22  10     1067.14      875.48     94.86 o 
  -8  22  10      104.65      109.54     40.52 o 
  -6  22  10      159.33      350.52     67.74 o 
  -4  22  10      204.42      370.71     61.93 o 
  -2  22  10        7.58       83.37     40.46 o 
   0  22  10     1315.80     1671.29    117.08 o 
   2  22  10     1443.58     1747.37    122.89 o 
   4  22  10     1423.48     1873.00    139.23 o 
   6  22  10     2648.06     2277.06    142.97 o 
   8  22  10     1318.57     1148.38    105.80 o 
  10  22  10       21.15       23.13     32.72 o 
  12  22  10      338.28      119.14     38.54 o 
  14  22  10      393.35      308.56     63.23 o 
  16  22  10      175.56      105.90     48.65 o 
  18  22  10        1.07      -11.00     35.55 o 
  20  22  10      417.80      336.84     70.45 o 
  22  22  10        9.77      -38.03     38.03 o 
 -21  23  10      187.39      182.71     47.42 o 
 -19  23  10     2042.14     2557.45    160.84 o 
 -17  23  10     1717.80     1819.01    132.71 o 
 -15  23  10     1634.36     1768.69    127.66 o 
 -13  23  10       13.46       29.46     22.34 o 
 -11  23  10      700.21      602.25     73.44 o 
  -9  23  10      952.97     1110.54     78.41 o 
  -7  23  10     2185.82     2005.48    126.69 o 
  -5  23  10     9326.11     9665.66    255.03 o 
  -3  23  10        6.53      197.49     44.66 o 
  -1  23  10       29.23       65.37     52.73 o 
   1  23  10     1929.63     1957.75    130.61 o 
   3  23  10     3315.70     3455.30    167.22 o 
   5  23  10      144.73      136.05     50.06 o 
   7  23  10     2051.90     2036.45    139.76 o 
   9  23  10      792.57      855.43    100.83 o 
  11  23  10      939.84      926.33    103.13 o 
  13  23  10      265.95      237.05     77.27 o 
  15  23  10      726.45      509.94    147.99 o 
  17  23  10     1814.95     1651.06    146.64 o 
  19  23  10     1150.37      580.54    170.15 o 
  21  23  10      152.57      185.82     46.54 o 
  23  23  10     1001.44      789.60    175.42 o 
 -22  24  10       93.29       73.04     43.12 o 
 -20  24  10       12.48       47.18     33.87 o 
 -18  24  10        9.30       23.44     37.79 o 
 -16  24  10      198.95      186.17     45.50 o 
 -14  24  10      714.62      588.53    127.73 o 
 -12  24  10       62.78       89.88     35.26 o 
 -10  24  10       99.10       97.90     31.02 o 
  -8  24  10       57.81       22.58     33.39 o 
  -6  24  10     1242.25     1360.90    101.21 o 
  -4  24  10      408.77      753.29     79.79 o 
  -2  24  10      861.27      959.40     89.43 o 
   0  24  10      443.41      317.12     57.05 o 
   2  24  10       33.81      187.84     54.07 o 
   4  24  10     1677.54     2004.52    140.43 o 
   6  24  10        7.35       58.78     33.83 o 
   8  24  10      840.63      755.21     94.95 o 
  10  24  10      139.24       34.17     61.21 o 
  12  24  10       37.52        7.11     45.76 o 
  14  24  10       63.27       88.43     52.47 o 
  16  24  10      104.40      241.82     67.59 o 
  18  24  10      172.61      198.83     48.37 o 
  20  24  10        0.50      -48.17     48.17 o 
  22  24  10        4.99       19.41     35.35 o 
  24  24  10        0.92       63.64     45.38 o 
 -23  25  10     1172.95     1347.98    120.95 o 
 -21  25  10       83.46       69.36     32.71 o 
 -19  25  10       21.35       24.22     37.13 o 
 -17  25  10     1224.42      929.42    226.85 o 
 -15  25  10      231.09      212.49     53.59 o 
 -13  25  10       47.28       84.97     31.21 o 
 -11  25  10      357.48      372.23     46.21 o 
  -9  25  10      505.27      666.10     68.81 o 
  -7  25  10      446.39      543.29     63.91 o 
  -5  25  10      210.28      296.12     51.31 o 
  -3  25  10      456.10      562.03     75.03 o 
  -1  25  10      504.51      535.91     66.56 o 
   1  25  10      457.28      445.33     65.95 o 
   3  25  10      219.44      237.98     54.67 o 
   5  25  10      307.91      212.90     53.00 o 
   7  25  10      161.09      164.89     50.51 o 
   9  25  10       28.19       23.14     36.17 o 
  11  25  10       23.23       55.52     59.93 o 
  13  25  10      264.96      203.89     75.87 o 
  15  25  10       29.89       60.93     49.43 o 
  17  25  10      310.06      259.30     66.84 o 
  19  25  10        7.82      -48.56     48.56 o 
  21  25  10       29.21        5.80     42.14 o 
  23  25  10      673.08      580.61    166.16 o 
 -22  26  10       17.83       97.68     42.60 o 
 -20  26  10      148.48      181.58     43.55 o 
 -18  26  10       60.50       49.22     35.06 o 
 -16  26  10      130.24      104.02     36.82 o 
 -14  26  10      281.25      253.87     53.82 o 
 -12  26  10      318.21      203.10     43.74 o 
 -10  26  10      394.11      287.08     57.27 o 
  -8  26  10     1767.80     1837.53    116.84 o 
  -6  26  10      126.78      221.75     44.03 o 
  -4  26  10      200.50      301.48     56.47 o 
  -2  26  10      144.54      241.48     49.16 o 
   0  26  10       37.57       77.18     56.75 o 
   2  26  10       13.14       65.74     31.19 o 
   4  26  10       15.35      105.20     39.11 o 
   6  26  10      710.86      713.94     93.64 o 
   8  26  10       47.79      144.72     47.35 o 
  10  26  10      164.92      117.66     53.95 o 
  12  26  10       11.86       91.80     68.38 o 
  14  26  10       40.48       68.67     48.81 o 
  16  26  10       61.75       52.63     45.06 o 
  18  26  10       38.14       35.11     37.65 o 
  20  26  10        2.24      -43.70     43.70 o 
  22  26  10        7.20       23.87     47.18 o 
 -21  27  10       76.72      127.31     40.26 o 
 -19  27  10       17.21        1.72     42.55 o 
 -17  27  10      124.97       24.23     37.52 o 
 -15  27  10       81.29       63.27     39.82 o 
 -13  27  10      295.00      312.23     54.43 o 
 -11  27  10     1233.86     1199.34     90.15 o 
  -9  27  10      386.21      300.88     43.43 o 
  -7  27  10       63.87      115.07     33.84 o 
  -5  27  10      796.64     1085.19     84.76 o 
  -3  27  10      189.59      264.95     53.32 o 
  -1  27  10       38.05       86.30     42.20 o 
   1  27  10      422.30      360.08     82.66 o 
   3  27  10       16.56        7.29     26.32 o 
   5  27  10      223.97      424.91     78.53 o 
   7  27  10     2077.99     2749.96    193.41 o 
   9  27  10        0.68      122.35     54.97 o 
  11  27  10       20.79       28.96     59.16 o 
  13  27  10      114.66       10.19     81.81 o 
  15  27  10       55.61       93.55     66.59 o 
  17  27  10      213.68       91.59     44.97 o 
  19  27  10      111.34      136.59     44.94 o 
  21  27  10       29.21       37.81     42.89 o 
 -20  28  10       23.77      122.77     43.40 o 
 -18  28  10       53.76       41.49     32.80 o 
 -16  28  10       10.80       54.00     34.16 o 
 -14  28  10      277.98      237.49     47.11 o 
 -12  28  10       52.96       49.25     36.64 o 
 -10  28  10       23.74       66.84     33.08 o 
  -8  28  10       32.38      104.08     35.37 o 
  -6  28  10      319.90      231.12     52.29 o 
  -4  28  10      482.92      425.64     57.52 o 
  -2  28  10        3.16       40.85     32.73 o 
   0  28  10       42.37       18.76     36.29 o 
   2  28  10       27.36       79.18     41.92 o 
   4  28  10      289.43      388.51     76.94 o 
   6  28  10     1842.90     1855.42    152.43 o 
   8  28  10        0.05       88.14     55.48 o 
  10  28  10      227.53      201.42     61.43 o 
  12  28  10       60.80       -8.54     79.13 o 
  14  28  10       18.51       42.79     66.81 o 
  16  28  10       46.34       37.83     57.24 o 
  18  28  10      276.76      222.79     62.23 o 
  20  28  10       45.25       87.10     43.42 o 
 -19  29  10      411.17      422.23     70.18 o 
 -17  29  10       52.68       59.15     37.56 o 
 -15  29  10        0.33       -8.85     32.46 o 
 -13  29  10        4.64       31.20     31.55 o 
 -11  29  10      641.04      544.67     67.86 o 
  -9  29  10      499.59      547.55     66.63 o 
  -7  29  10     1280.68     1412.04    115.68 o 
  -5  29  10     1811.29     2258.95    161.43 o 
  -3  29  10      224.45      325.85     57.13 o 
  -1  29  10      136.80       83.08     34.52 o 
   1  29  10      662.36      740.84    168.12 o 
   3  29  10      687.37      593.21     95.91 o 
   5  29  10      813.75      975.69    114.38 o 
   7  29  10      135.84      183.60     66.47 o 
   9  29  10        2.89       74.39     47.14 o 
  11  29  10      993.85     1179.27    131.14 o 
  13  29  10        1.16      -14.70     55.08 o 
  15  29  10       91.84       71.61     50.13 o 
  17  29  10       25.56      -38.56     56.06 o 
  19  29  10     1136.61      766.87    164.99 o 
 -18  30  10      379.99      406.56     93.30 o 
 -16  30  10        8.05        5.57     33.63 o 
 -14  30  10      313.43      153.07     40.83 o 
 -12  30  10       26.30       66.51     39.78 o 
 -10  30  10       70.60       66.15     45.75 o 
  -8  30  10      134.37       92.88     44.67 o 
  -6  30  10       77.18      196.34     55.83 o 
  -4  30  10        0.04      122.35     49.81 o 
  -2  30  10      152.79      132.04     55.06 o 
   0  30  10      101.89      154.09     54.05 o 
   2  30  10      247.27      257.96     74.15 o 
   4  30  10       19.78      205.36     65.73 o 
   6  30  10      497.59      416.80    125.55 o 
   8  30  10       87.61       79.63     66.36 o 
  10  30  10      217.10      215.27     73.71 o 
  12  30  10       63.01       38.00     65.68 o 
  14  30  10       43.36       63.96     64.70 o 
  16  30  10        4.79        2.80     49.22 o 
  18  30  10        4.62       79.96     53.72 o 
 -15  31  10      337.89      425.43     79.84 o 
 -13  31  10        7.10      -13.66     45.83 o 
 -11  31  10      701.35      622.40     93.23 o 
  -9  31  10       20.22       35.13     44.61 o 
  -7  31  10      317.26      263.49     83.11 o 
  -5  31  10      745.37     1057.54    127.35 o 
  -3  31  10       70.22       33.63     44.77 o 
  -1  31  10      210.51      327.41     71.58 o 
   1  31  10      167.91      195.14     60.23 o 
   3  31  10       21.44      107.60     49.98 o 
   5  31  10      269.50      356.94     71.78 o 
   7  31  10      149.59      209.40     71.84 o 
   9  31  10       27.94       24.53     75.91 o 
  11  31  10       15.02       78.95     55.27 o 
  13  31  10       49.91       32.76     57.85 o 
  15  31  10       33.34      -37.41     55.45 o 
 -14  32  10        8.27       44.65     48.14 o 
 -12  32  10       46.09       89.55     32.64 o 
 -10  32  10       27.90      -27.70     60.25 o 
  -8  32  10       83.21       72.68     60.59 o 
  -6  32  10        8.14      104.20     52.39 o 
  -4  32  10       87.79      107.78     52.96 o 
  -2  32  10      148.92      108.09     50.85 o 
   0  32  10       60.89      -38.18     49.66 o 
   2  32  10      160.97      121.33     81.27 o 
   4  32  10       10.85      114.81     47.92 o 
   6  32  10      132.51      245.80     66.01 o 
   8  32  10      108.16      153.46     88.06 o 
  10  32  10      351.62      287.04     98.89 o 
  12  32  10        8.41       78.16     63.82 o 
  14  32  10      232.80      183.44     76.53 o 
 -11  33  10        0.09       54.81     51.07 o 
  -9  33  10       90.10       39.45     42.48 o 
  -7  33  10        0.09       97.73     64.71 o 
  -5  33  10        4.85        9.86     47.57 o 
  -3  33  10      184.26       51.26    101.35 o 
  -1  33  10       28.95      -11.71     42.73 o 
   1  33  10        2.59       -1.21     46.18 o 
   3  33  10      178.06      217.66     67.97 o 
   5  33  10      224.92      204.67     69.79 o 
   7  33  10       28.34       31.96     48.99 o 
   9  33  10      240.67      208.93     76.05 o 
  11  33  10       36.75       81.92     57.84 o 
  -8  34  10        1.70      114.60     59.47 o 
  -6  34  10       37.18       72.66     54.49 o 
  -4  34  10      226.12      328.01     73.39 o 
  -2  34  10        0.36      -11.26     54.70 o 
   0  34  10      162.72      144.01     43.57 o 
   2  34  10        0.46       70.85     52.67 o 
   4  34  10        1.18       19.50     60.26 o 
   6  34  10       68.91       65.55     53.40 o 
   8  34  10        8.18       51.77     61.35 o 
  -3  35  10       37.70      107.00     63.81 o 
  -1  35  10       30.62       36.82     57.81 o 
   1  35  10      134.23      119.50     48.52 o 
   3  35  10        0.63      -22.90     43.96 o 
   0   1  11       94.00      154.67     53.50 o 
  -1   2  11      481.17      537.97     83.89 o 
   1   2  11      127.37      191.55     59.47 o 
  -2   3  11      253.49      252.70     49.88 o 
   0   3  11      491.17      568.28     82.44 o 
   2   3  11      147.02      180.94     48.05 o 
  -3   4  11      641.67      603.21     54.34 o 
  -1   4  11     1255.98     1343.38    108.98 o 
   1   4  11        3.12       71.64     33.94 o 
   3   4  11      425.79      374.40     53.87 o 
  -4   5  11        8.50       13.67     27.87 o 
  -2   5  11      657.74      389.20     38.74 o 
   0   5  11       89.46       48.61     42.86 o 
   2   5  11      243.85      119.74     37.39 o 
   4   5  11      903.46      684.94     74.98 o 
  -5   6  11     3158.49     3020.92    150.41 o 
  -3   6  11       79.53        3.11     30.50 o 
  -1   6  11     1252.03     1277.33     88.53 o 
   1   6  11        6.10      -42.05     42.05 o 
   3   6  11     2490.70     2365.17    143.56 o 
   5   6  11      194.59      202.71     44.31 o 
  -6   7  11     1149.94      990.50     83.81 o 
  -4   7  11       36.50       -3.53     25.37 o 
  -2   7  11     1502.84     1314.66     91.62 o 
   0   7  11       18.53      -12.23     37.33 o 
   2   7  11        9.56       11.86     37.49 o 
   4   7  11     2444.08     2462.99    151.64 o 
   6   7  11      789.20      795.36     88.10 o 
  -7   8  11        2.48       -7.03     29.07 o 
  -5   8  11     1614.13     1378.65    103.75 o 
  -3   8  11      236.05      182.35     42.97 o 
  -1   8  11      602.98      457.34     49.48 o 
   1   8  11      306.55      199.89     42.46 o 
   3   8  11      536.20      402.83     60.94 o 
   5   8  11       95.46       83.45     29.94 o 
   7   8  11       35.90      109.17     41.65 o 
  -8   9  11     9622.14     9508.15    270.32 o 
  -6   9  11      161.55      156.99     41.66 o 
  -4   9  11      142.15      118.67     32.16 o 
  -2   9  11      104.70       65.82     42.75 o 
   0   9  11        5.43       20.38     26.43 o 
   2   9  11      641.14      600.60     62.69 o 
   4   9  11     1287.88     1441.43    118.48 o 
   6   9  11      230.55      474.17     67.24 o 
   8   9  11      135.58      159.91     38.54 o 
  -9  10  11     4700.49     5009.63    200.04 o 
  -7  10  11      331.80      513.08     68.26 o 
  -5  10  11      500.70      499.98     59.16 o 
  -3  10  11      273.26      218.07     41.09 o 
  -1  10  11      392.20      275.82     38.56 o 
   1  10  11      409.74      243.80     62.41 o 
   3  10  11     1302.56     1265.56    108.76 o 
   5  10  11        6.30       69.77     38.41 o 
   7  10  11      812.97     1029.64     96.17 o 
   9  10  11      154.06      225.32     46.12 o 
 -10  11  11      241.10      244.82     40.28 o 
  -8  11  11       11.00      -10.38     33.35 o 
  -6  11  11        2.73      -18.82     48.00 o 
  -4  11  11     4055.31     3995.07    162.31 o 
  -2  11  11        1.97      -13.27     36.56 o 
   0  11  11     1126.96      721.17     67.15 o 
   2  11  11      971.01     1216.77     94.84 o 
   4  11  11      505.35      568.95    105.47 o 
   6  11  11     1265.28     1365.96    118.77 o 
   8  11  11    12467.21    11785.71    306.90 o 
  10  11  11     2379.37     2106.19    133.05 o 
 -11  12  11     1361.97     1366.45    111.56 o 
  -9  12  11     1616.84     1952.23    139.36 o 
  -7  12  11     2561.83     3087.68    175.07 o 
  -5  12  11      929.10     1061.68     86.23 o 
  -3  12  11     3796.99     4510.27    188.40 o 
  -1  12  11     1733.05     1626.56    109.17 o 
   1  12  11        0.04      -32.21     32.21 o 
   3  12  11        5.43        5.63     38.67 o 
   5  12  11     6454.23     7222.92    263.16 o 
   7  12  11       83.08      175.01     53.59 o 
   9  12  11     1570.56     1602.61    115.76 o 
  11  12  11     1470.51     1448.28    114.90 o 
 -12  13  11      561.50      413.69     64.78 o 
 -10  13  11     2763.19     2947.80    159.60 o 
  -8  13  11       91.80      108.09     55.44 o 
  -6  13  11     2192.61     1879.16    122.12 o 
  -4  13  11     8181.64     9315.71    250.93 o 
  -2  13  11      438.85      747.01     79.19 o 
   0  13  11      519.14      508.74     57.42 o 
   2  13  11      691.34      477.49     81.77 o 
   4  13  11       18.05       31.48     40.50 o 
   6  13  11     1622.26     1832.50    131.41 o 
   8  13  11      639.32      322.97     82.55 o 
  10  13  11      900.87      814.24     75.35 o 
  12  13  11      818.96      616.92     83.70 o 
 -13  14  11        1.13      -17.54     31.91 o 
 -11  14  11       55.46      -28.78     29.79 o 
  -9  14  11     5723.21     5717.36    244.61 o 
  -7  14  11        1.05       21.06     35.08 o 
  -5  14  11       21.62      -12.67     35.33 o 
  -3  14  11    11743.14    11253.61    299.48 o 
  -1  14  11       30.70       40.43     31.15 o 
   1  14  11     1626.62     1790.51    119.56 o 
   3  14  11     1284.31     1216.68     96.36 o 
   5  14  11     1282.06     1195.02     96.60 o 
   7  14  11     1127.05      957.11     86.00 o 
   9  14  11     2916.26     2515.91    141.55 o 
  11  14  11      124.50       42.78     44.81 o 
  13  14  11       66.01      -37.66     37.66 o 
 -14  15  11      229.31      121.93     40.95 o 
 -12  15  11      828.81      956.39     96.47 o 
 -10  15  11      177.60       57.99     36.73 o 
  -8  15  11      965.05      965.21     99.96 o 
  -6  15  11      402.95      513.06     85.12 o 
  -4  15  11      134.38       52.00     52.99 o 
  -2  15  11     2886.46     2795.97    150.43 o 
   0  15  11      130.66       68.16     39.84 o 
   2  15  11     4510.24     3886.68    174.46 o 
   4  15  11      204.14       63.95     36.13 o 
   6  15  11      241.31       66.78     87.29 o 
   8  15  11      125.99      107.29     48.17 o 
  10  15  11       61.38       33.64     37.30 o 
  12  15  11      302.44      225.69     35.37 o 
  14  15  11      224.55      141.28     44.53 o 
 -15  16  11        3.18      -30.59     30.59 o 
 -13  16  11       46.46       20.71     28.64 o 
 -11  16  11        2.06        9.62     40.57 o 
  -9  16  11      311.01      309.14    102.39 o 
  -7  16  11      118.93       50.00     49.49 o 
  -5  16  11      608.98      372.25     54.70 o 
  -3  16  11        0.77       55.52     34.65 o 
  -1  16  11       55.22       27.52     34.89 o 
   1  16  11       14.18      -18.79     41.67 o 
   3  16  11     3361.86     3098.66    160.30 o 
   5  16  11     4843.06     4699.74    197.45 o 
   7  16  11       42.20      -30.46     30.46 o 
   9  16  11     2396.88     2151.53    115.09 o 
  11  16  11      353.98      222.95     53.34 o 
  13  16  11        1.45       -3.53     28.54 o 
  15  16  11       97.79      -24.52     33.48 o 
 -16  17  11     2534.43     2773.12    165.05 o 
 -14  17  11      740.89      364.05     55.63 o 
 -12  17  11       91.14       91.88     37.57 o 
 -10  17  11      216.62      109.89     34.92 o 
  -8  17  11       97.39       97.88     38.87 o 
  -6  17  11      157.11       72.38     40.36 o 
  -4  17  11     2067.51     2148.00    136.56 o 
  -2  17  11      910.40      536.38     91.89 o 
   0  17  11      946.28      771.78     76.76 o 
   2  17  11      527.11      460.10     55.90 o 
   4  17  11       65.58       85.62     40.46 o 
   6  17  11     3163.85     3356.25    157.30 o 
   8  17  11      135.30       39.69     37.41 o 
  10  17  11      758.76      783.20     71.59 o 
  12  17  11      117.27       33.40     35.80 o 
  14  17  11      451.86      331.22     77.27 o 
  16  17  11      330.77      193.57     58.91 o 
 -17  18  11      126.46       85.45     33.43 o 
 -15  18  11      224.17      179.85     42.58 o 
 -13  18  11     3118.65     3122.49    158.91 o 
 -11  18  11      956.74      678.39     71.68 o 
  -9  18  11      286.63      139.20     41.86 o 
  -7  18  11        1.76      -42.54     42.54 o 
  -5  18  11     3441.66     3278.78    156.04 o 
  -3  18  11     1549.72     2048.82    133.75 o 
  -1  18  11     1222.66     1224.68    103.66 o 
   1  18  11       15.78      -42.06     42.06 o 
   3  18  11       35.93       41.46     25.49 o 
   5  18  11       43.50       14.24     42.46 o 
   7  18  11      219.30       92.72     32.81 o 
   9  18  11     2015.14     2210.14    118.82 o 
  11  18  11      927.78      687.19     75.15 o 
  13  18  11     1527.03     1605.13    110.35 o 
  15  18  11      204.18      178.25     57.45 o 
  17  18  11       64.39      139.79     49.82 o 
 -18  19  11      199.62      114.10     41.00 o 
 -16  19  11       35.36       90.56     46.35 o 
 -14  19  11      185.67      167.92     35.71 o 
 -12  19  11      368.07      310.13     39.64 o 
 -10  19  11      334.57      205.59     42.75 o 
  -8  19  11     1627.25     1536.86    117.71 o 
  -6  19  11      684.97      564.80     90.12 o 
  -4  19  11      445.35      422.79     57.46 o 
  -2  19  11      203.01      279.11     52.79 o 
   0  19  11      473.18      288.69     77.87 o 
   2  19  11     1454.81     1719.98    129.00 o 
   4  19  11     4422.34     4562.48    211.37 o 
   6  19  11      182.27      214.37     39.80 o 
   8  19  11      236.39      235.49     41.84 o 
  10  19  11     1112.53      962.74     90.97 o 
  12  19  11      580.31      432.28     84.35 o 
  14  19  11      864.76      734.22    100.18 o 
  16  19  11        8.31       -0.29     33.49 o 
  18  19  11     1212.12     1347.60    119.23 o 
 -19  20  11      150.35      140.77     50.26 o 
 -17  20  11      264.96      169.68     50.33 o 
 -15  20  11      103.80      112.30     37.94 o 
 -13  20  11      189.90      114.97     35.67 o 
 -11  20  11      153.76      184.33     39.75 o 
  -9  20  11     4475.27     4369.72    202.71 o 
  -7  20  11      121.29      116.06     49.30 o 
  -5  20  11       43.65       -8.44     37.45 o 
  -3  20  11      191.10      220.39     44.64 o 
  -1  20  11     1673.52     1529.65    108.79 o 
   1  20  11       16.66       -3.32     46.84 o 
   3  20  11       72.27       57.10     31.13 o 
   5  20  11     1385.74     1200.16    125.90 o 
   7  20  11     1573.43     1346.21    115.55 o 
   9  20  11     2880.67     3124.94    147.74 o 
  11  20  11      300.45      284.00     55.07 o 
  13  20  11      107.94        7.20     29.47 o 
  15  20  11      210.89      199.15     36.93 o 
  17  20  11        6.89      -19.92     40.30 o 
  19  20  11      599.53      470.51     78.35 o 
 -20  21  11     1294.27     1847.64    149.13 o 
 -18  21  11       14.11      109.71     46.97 o 
 -16  21  11      142.08       94.67     44.69 o 
 -14  21  11       97.14       81.68     35.63 o 
 -12  21  11       17.17      -24.09     28.57 o 
 -10  21  11      252.56      254.74     50.70 o 
  -8  21  11      248.94      122.95     38.12 o 
  -6  21  11      805.97      634.56     92.52 o 
  -4  21  11      573.33      800.38     76.44 o 
  -2  21  11     1099.96     1057.85    142.43 o 
   0  21  11       79.48       25.48     36.83 o 
   2  21  11      115.72       58.03     42.69 o 
   4  21  11        8.34       -4.21     34.52 o 
   6  21  11      488.68      537.63     68.63 o 
   8  21  11        8.00       73.66     42.87 o 
  10  21  11      119.07       -3.44     38.18 o 
  12  21  11       56.10       47.42     34.57 o 
  14  21  11        5.43       -9.72     36.77 o 
  16  21  11      179.17       72.08     40.28 o 
  18  21  11      744.19      741.83     94.09 o 
  20  21  11       13.99       22.79     40.60 o 
 -21  22  11      714.49      814.09    108.26 o 
 -19  22  11      141.09      161.25     49.48 o 
 -17  22  11      111.94      145.60     44.54 o 
 -15  22  11      833.67      888.21    108.39 o 
 -13  22  11      156.03       90.47     40.06 o 
 -11  22  11      369.01      302.64     45.93 o 
  -9  22  11      839.13      554.93     80.54 o 
  -7  22  11        1.24       14.80     51.91 o 
  -5  22  11     1300.13     1455.53    106.80 o 
  -3  22  11     1747.31     2206.07    145.53 o 
  -1  22  11        2.28       62.01     31.05 o 
   1  22  11      198.20       45.53     37.87 o 
   3  22  11      326.77      395.31     64.72 o 
   5  22  11     1053.65     1273.87    105.48 o 
   7  22  11      107.92      106.08     36.50 o 
   9  22  11        4.40        6.34     39.46 o 
  11  22  11       39.48        8.77     29.67 o 
  13  22  11       64.89      -46.21     46.54 o 
  15  22  11       27.29       -7.97     35.32 o 
  17  22  11      186.56       87.52     43.21 o 
  19  22  11       60.47       21.65     40.91 o 
  21  22  11       79.97      165.65     66.57 o 
 -22  23  11       88.11       -8.36     41.77 o 
 -20  23  11      694.63      594.19    102.36 o 
 -18  23  11      163.43      285.11     59.25 o 
 -16  23  11       65.30       86.08     45.16 o 
 -14  23  11       52.26       -4.10     35.19 o 
 -12  23  11      110.40       23.88     36.73 o 
 -10  23  11       29.69       10.87     45.04 o 
  -8  23  11      353.55      350.09     65.33 o 
  -6  23  11      136.36      125.94     33.64 o 
  -4  23  11     1250.40     1228.48    112.50 o 
  -2  23  11       34.36       19.65     28.48 o 
   0  23  11       99.22      107.79     36.19 o 
   2  23  11        9.69      107.58     41.46 o 
   4  23  11      489.60      548.51     78.36 o 
   6  23  11       14.86       81.23     42.85 o 
   8  23  11       29.24      -24.88     36.76 o 
  10  23  11      247.60      233.92     42.81 o 
  12  23  11      503.61      408.52     75.88 o 
  14  23  11      343.67      257.43     83.86 o 
  16  23  11       18.95      -30.38     38.93 o 
  18  23  11       70.97        8.03     50.09 o 
  20  23  11       61.61       70.15     51.94 o 
  22  23  11      260.45      209.79    108.43 o 
 -23  24  11       82.77      124.63     50.98 o 
 -21  24  11      442.27      376.04     58.86 o 
 -19  24  11      252.57      188.70     42.54 o 
 -17  24  11       35.06       40.58     34.72 o 
 -15  24  11       26.33       24.53     39.83 o 
 -13  24  11      184.78      226.61     45.38 o 
 -11  24  11      729.97      684.39     94.89 o 
  -9  24  11      858.07      832.53     75.24 o 
  -7  24  11      959.20      933.70     82.21 o 
  -5  24  11      231.67      354.39     54.92 o 
  -3  24  11       43.03      119.88     46.73 o 
  -1  24  11      132.86      100.00     40.45 o 
   1  24  11        5.94       22.50     58.32 o 
   3  24  11     1049.76     1299.00    106.99 o 
   5  24  11      445.74      557.97     77.81 o 
   7  24  11     1856.26     1957.92    144.55 o 
   9  24  11        2.57      -33.32     36.24 o 
  11  24  11     1028.84      910.82    118.00 o 
  13  24  11      490.78      352.20    110.20 o 
  15  24  11       28.18       18.31     62.94 o 
  17  24  11      107.31        1.30     41.84 o 
  19  24  11        2.08      -12.71     42.44 o 
  21  24  11       76.81       17.32     54.90 o 
  23  24  11        0.01       64.37     41.95 o 
 -22  25  11      155.28       63.33     38.72 o 
 -20  25  11      134.16      107.96     40.45 o 
 -18  25  11        1.19      -23.02     30.05 o 
 -16  25  11       55.30       55.22     33.32 o 
 -14  25  11      238.19      153.11     42.03 o 
 -12  25  11      607.74      375.64     62.75 o 
 -10  25  11        2.69       51.78     32.60 o 
  -8  25  11        0.32       15.10     30.98 o 
  -6  25  11      292.81      435.61     65.16 o 
  -4  25  11        2.28       -1.88     60.69 o 
  -2  25  11      104.48       91.06     37.63 o 
   0  25  11      322.83      371.56     58.01 o 
   2  25  11       71.62      129.28     44.56 o 
   4  25  11      222.58      370.73     67.82 o 
   6  25  11      112.75      187.86     56.74 o 
   8  25  11      439.05      480.43    101.41 o 
  10  25  11      712.11      689.53    132.21 o 
  12  25  11      911.20      960.91    155.97 o 
  14  25  11       24.42      -27.13     50.83 o 
  16  25  11      110.98       40.11     69.51 o 
  18  25  11       42.81       19.41     50.57 o 
  20  25  11      101.98      -11.09     46.97 o 
  22  25  11      154.06       85.80     66.69 o 
 -21  26  11      334.14      291.13     59.31 o 
 -19  26  11       35.32       22.77     36.37 o 
 -17  26  11       69.39       -6.53     38.00 o 
 -15  26  11      633.84      453.61     87.29 o 
 -13  26  11      621.76      610.84     73.86 o 
 -11  26  11      222.05      172.93     41.83 o 
  -9  26  11      290.94      320.07     52.13 o 
  -7  26  11       24.41       33.17     34.72 o 
  -5  26  11       12.24        5.15     31.85 o 
  -3  26  11      245.30      107.77     42.72 o 
  -1  26  11      620.41      579.02     71.24 o 
   1  26  11      336.55      345.16     59.89 o 
   3  26  11      207.57      298.73     55.61 o 
   5  26  11      628.77      642.98     97.55 o 
   7  26  11       34.54      129.22     58.34 o 
   9  26  11      279.11      326.38     84.88 o 
  11  26  11     1993.55     1773.83    215.25 o 
  13  26  11       89.95       87.13     57.83 o 
  15  26  11       15.80       12.73     54.67 o 
  17  26  11      153.73       48.30     53.40 o 
  19  26  11      814.47      386.75    188.63 o 
  21  26  11       39.06      -31.35     40.41 o 
 -18  27  11      222.20      182.47     43.80 o 
 -16  27  11       27.89      -20.59     34.49 o 
 -14  27  11        0.39       25.70     43.97 o 
 -12  27  11       11.27        1.07     33.17 o 
 -10  27  11      272.97      258.66     49.13 o 
  -8  27  11        0.26        9.15     45.32 o 
  -6  27  11        0.65       36.12     30.33 o 
  -4  27  11       85.54      148.38     45.52 o 
  -2  27  11      106.25      174.41     49.04 o 
   0  27  11      271.12      228.58     45.21 o 
   2  27  11      346.66      322.05     56.40 o 
   4  27  11       34.11       58.65     45.87 o 
   6  27  11        1.40      -19.35     73.46 o 
   8  27  11      183.64      177.81     73.09 o 
  10  27  11       27.51       96.71     52.38 o 
  12  27  11       28.91      -28.88     50.79 o 
  14  27  11      123.30       63.52     83.91 o 
  16  27  11       97.81       25.50     47.79 o 
  18  27  11       15.62       14.48     84.66 o 
 -17  28  11      263.19      315.39     56.37 o 
 -15  28  11      283.95      145.19     39.67 o 
 -13  28  11       28.78       31.49     41.91 o 
 -11  28  11      103.64       48.95     56.49 o 
  -9  28  11     1245.59     1240.41    127.87 o 
  -7  28  11      780.82      868.43     83.82 o 
  -5  28  11      473.61      497.66     94.96 o 
  -3  28  11     1625.85     1933.66    140.84 o 
  -1  28  11       99.55      121.11     41.53 o 
   1  28  11        2.33      -36.80     36.80 o 
   3  28  11     1869.30     2208.25    173.21 o 
   5  28  11      922.69     1129.13    164.07 o 
   7  28  11      160.96      400.41     93.33 o 
   9  28  11      138.35      101.43     53.51 o 
  11  28  11      337.03      419.68     90.67 o 
  13  28  11      326.44      484.70    116.61 o 
  15  28  11       78.91      -54.98     54.98 o 
  17  28  11       23.77       63.26     55.22 o 
 -16  29  11        5.28      -18.72     33.83 o 
 -14  29  11      121.36      112.65     40.38 o 
 -12  29  11      303.05      260.23     53.10 o 
 -10  29  11        0.49       28.70     42.60 o 
  -8  29  11      474.38      535.11     77.19 o 
  -6  29  11      105.17      163.80     51.49 o 
  -4  29  11       24.13      128.91     50.44 o 
  -2  29  11       57.52       91.89     38.92 o 
   0  29  11      118.47      116.30     43.83 o 
   2  29  11       57.83      129.30     54.19 o 
   4  29  11       15.80      114.07     49.68 o 
   6  29  11        0.86      -24.33     68.80 o 
   8  29  11       90.72      199.74     81.01 o 
  10  29  11        1.90       71.61     60.40 o 
  12  29  11      597.82      510.37    102.99 o 
  14  29  11        1.02       17.02     39.15 o 
  16  29  11       15.24      -45.81     61.66 o 
 -13  30  11        0.87       18.12     39.20 o 
 -11  30  11      664.37      834.82    111.43 o 
  -9  30  11      180.77      146.72     45.96 o 
  -7  30  11      262.09      143.02     41.03 o 
  -5  30  11       27.58       44.25     35.22 o 
  -3  30  11      383.81      285.81     65.79 o 
  -1  30  11       24.57       10.43     69.50 o 
   1  30  11       35.43      140.34     62.78 o 
   3  30  11      638.68      666.04    150.07 o 
   5  30  11       42.70        6.84     44.64 o 
   7  30  11       39.92       33.28     48.20 o 
   9  30  11      693.36      407.09    184.87 o 
  11  30  11      106.06      122.00     58.13 o 
  13  30  11        6.27      100.17     56.07 o 
 -12  31  11      179.93      133.85     53.64 o 
 -10  31  11        4.06       11.05     42.52 o 
  -8  31  11       24.84      -11.01     39.25 o 
  -6  31  11        5.77       30.09     37.56 o 
  -4  31  11        0.67       -7.11     41.03 o 
  -2  31  11        2.59      -39.14     39.14 o 
   0  31  11       41.07       47.27     42.32 o 
   2  31  11      135.34      201.23     58.78 o 
   4  31  11        8.17       12.80     50.33 o 
   6  31  11       54.59      104.04     53.64 o 
   8  31  11      139.20      135.44     68.48 o 
  10  31  11        3.73      160.31     77.33 o 
  12  31  11       40.02      108.85     61.08 o 
  -9  32  11        6.85       -6.07     42.79 o 
  -7  32  11      107.36       66.44     39.92 o 
  -5  32  11       13.22       28.77     46.89 o 
  -3  32  11        4.24       15.71     72.59 o 
  -1  32  11       21.53      -48.39     48.39 o 
   1  32  11      152.78       49.11     50.58 o 
   3  32  11       87.95      112.49     53.08 o 
   5  32  11        4.90       27.47     46.87 o 
   7  32  11      229.65      396.67    117.06 o 
   9  32  11       89.01      159.71     65.57 o 
  -4  33  11      115.90      161.39     53.24 o 
  -2  33  11        0.58       -1.44     59.01 o 
   0  33  11       47.94       20.89     45.93 o 
   2  33  11      222.53      272.56     68.29 o 
   4  33  11       30.86      120.57     51.12 o 
   0   0  12    11907.58    11356.42    508.32 o 
   1   1  12     1502.09     1926.21    138.74 o 
   0   2  12        0.71      227.44     94.09 o 
   2   2  12       37.57      336.86    119.39 o 
  -1   3  12     8474.54     9366.22    295.29 o 
   1   3  12     4796.17     5394.54    229.88 o 
   3   3  12    23991.47    23966.27    474.15 o 
  -2   4  12       10.39      135.10     44.64 o 
   0   4  12      235.92      486.62     76.32 o 
   2   4  12      325.73      455.75     80.88 o 
   4   4  12      910.77     1044.66    105.11 o 
  -3   5  12    10425.83    11178.83    302.67 o 
  -1   5  12     6809.91     7127.64    244.33 o 
   1   5  12      656.99      685.62     79.60 o 
   3   5  12    11138.02    11593.83    334.03 o 
   5   5  12     2012.82     2084.80    141.52 o 
  -4   6  12        5.41       47.66     34.93 o 
  -2   6  12       44.83      171.03     41.50 o 
   0   6  12      713.25      732.35     75.00 o 
   2   6  12      224.78      337.01     67.63 o 
   4   6  12      197.97      165.70     46.84 o 
   6   6  12      575.83      586.44     71.99 o 
  -5   7  12      646.89      474.72     69.09 o 
  -3   7  12       23.29       45.77     28.49 o 
  -1   7  12        0.02       13.00     43.96 o 
   1   7  12      548.99      397.68     53.67 o 
   3   7  12      252.37      440.57     69.21 o 
   5   7  12      322.79      371.66     60.59 o 
   7   7  12     7926.82     7856.08    258.72 o 
  -6   8  12     4413.41     4269.53    196.59 o 
  -4   8  12     3075.28     2981.17    161.99 o 
  -2   8  12       16.79       99.15     33.17 o 
   0   8  12      789.19      722.50     76.46 o 
   2   8  12     2631.81     2542.26    162.04 o 
   4   8  12     1007.08     1187.13    116.06 o 
   6   8  12     2073.52     1706.76    139.45 o 
   8   8  12      236.38      283.64     56.70 o 
  -7   9  12      451.89      715.58     82.42 o 
  -5   9  12       89.07      279.29     63.19 o 
  -3   9  12    14643.76    15010.51    329.72 o 
  -1   9  12     1437.52     1885.01    126.29 o 
   1   9  12     2040.45     2119.16    132.95 o 
   3   9  12    15687.95    16768.14    410.58 o 
   5   9  12     3045.94     3489.57    192.08 o 
   7   9  12      777.95      919.94     96.84 o 
   9   9  12     1409.85     1466.71    115.61 o 
  -8  10  12     1381.76     1256.18    107.80 o 
  -6  10  12     1350.19     1173.86    115.55 o 
  -4  10  12      948.69     1141.61     92.84 o 
  -2  10  12       38.22      104.99     34.39 o 
   0  10  12     1634.99     1537.96    115.26 o 
   2  10  12      110.35      183.97     57.21 o 
   4  10  12      103.92      194.88    111.39 o 
   6  10  12     2138.50     2315.35    161.28 o 
   8  10  12     1537.87     1768.60    125.69 o 
  10  10  12      823.78      858.44     90.74 o 
  -9  11  12     9711.83     9967.13    333.90 o 
  -7  11  12      441.05      552.10     73.22 o 
  -5  11  12      929.28      832.57     86.39 o 
  -3  11  12      836.51      952.06     85.52 o 
  -1  11  12     2425.14     2757.35    151.68 o 
   1  11  12        6.29      -13.94     33.24 o 
   3  11  12      413.34      323.68     50.63 o 
   5  11  12      681.62      671.36     87.90 o 
   7  11  12      110.71      187.09     42.43 o 
   9  11  12     1021.52      903.48     93.74 o 
  11  11  12      160.36      131.66     49.46 o 
 -10  12  12        0.01       49.41     59.07 o 
  -8  12  12      552.99      588.66     77.67 o 
  -6  12  12      438.81      611.29     71.90 o 
  -4  12  12     1205.52     1477.34    106.53 o 
  -2  12  12       79.52       36.56     33.72 o 
   0  12  12      323.37      227.05     41.14 o 
   2  12  12      207.50      161.58     45.36 o 
   4  12  12        3.38       21.73     30.11 o 
   6  12  12      482.88      409.98     87.46 o 
   8  12  12      223.05      340.90     59.00 o 
  10  12  12        4.01      -22.74     30.67 o 
  12  12  12     1263.16     1250.22    119.73 o 
 -11  13  12      140.12      132.13     43.34 o 
  -9  13  12     5066.01     5079.39    242.44 o 
  -7  13  12      914.41      688.18     73.58 o 
  -5  13  12     1229.14     1084.49     98.30 o 
  -3  13  12     6311.98     7017.06    247.29 o 
  -1  13  12      612.48      292.47     44.39 o 
   1  13  12        1.12      -43.58     43.58 o 
   3  13  12     1512.50     1305.54    109.40 o 
   5  13  12      453.28      549.04     65.49 o 
   7  13  12      134.06       87.85     65.64 o 
   9  13  12     1727.03     1656.81    121.81 o 
  11  13  12      757.57      848.73     97.88 o 
  13  13  12     2734.23     2801.28    183.71 o 
 -12  14  12      247.58      141.35     56.69 o 
 -10  14  12      542.97      423.86     74.53 o 
  -8  14  12      176.88      139.65     51.66 o 
  -6  14  12      780.13      770.24     94.43 o 
  -4  14  12      334.28      364.25     63.31 o 
  -2  14  12      912.33      620.78     67.52 o 
   0  14  12       20.78      -28.05     39.69 o 
   2  14  12      185.72      196.81     49.04 o 
   4  14  12      128.98       46.47     35.75 o 
   6  14  12        0.44      -42.30     42.30 o 
   8  14  12       16.50      -13.73     34.38 o 
  10  14  12        0.82       25.71     57.21 o 
  12  14  12       23.48       -7.67     33.58 o 
  14  14  12      205.28      189.21     43.87 o 
 -13  15  12      623.16      704.19     88.05 o 
 -11  15  12      354.09      156.81     73.19 o 
  -9  15  12        3.06      -40.39     43.63 o 
  -7  15  12      160.67      207.74     59.42 o 
  -5  15  12     1235.38     1287.30    120.25 o 
  -3  15  12       17.96       -9.81     57.99 o 
  -1  15  12      661.73      747.22     91.83 o 
   1  15  12        1.59      -30.37     30.37 o 
   3  15  12     1152.13     1265.56    106.93 o 
   5  15  12      279.44      132.55     41.74 o 
   7  15  12      871.91      919.43     85.91 o 
   9  15  12     1325.23     1470.58    128.01 o 
  11  15  12     1656.78     1639.63    138.69 o 
  13  15  12      225.36       80.81     37.22 o 
  15  15  12      250.68      168.57     56.73 o 
 -14  16  12      130.96       13.76     46.03 o 
 -12  16  12     1019.14     1069.37    109.81 o 
 -10  16  12        0.08      -38.18     38.18 o 
  -8  16  12     1261.32     1350.90    122.01 o 
  -6  16  12      209.64      234.14     60.21 o 
  -4  16  12      907.21      828.42     88.25 o 
  -2  16  12        0.69      -46.98     46.98 o 
   0  16  12       80.13      -14.49     53.49 o 
   2  16  12     2662.79     2991.32    185.96 o 
   4  16  12      533.47      411.79     56.61 o 
   6  16  12        3.03      -17.79     31.26 o 
   8  16  12      237.83      283.22     42.28 o 
  10  16  12      214.96      219.83     48.24 o 
  12  16  12      924.23      727.98     78.56 o 
  14  16  12      535.83      461.69     72.82 o 
  16  16  12        4.60       44.60     65.25 o 
 -15  17  12      875.04      606.64     71.24 o 
 -13  17  12      107.14       58.94     36.61 o 
 -11  17  12      323.04      379.02     56.60 o 
  -9  17  12     2802.17     2687.76    179.98 o 
  -7  17  12      165.26      140.19     46.60 o 
  -5  17  12      412.46      447.22     73.80 o 
  -3  17  12     4604.58     4494.69    229.56 o 
  -1  17  12       16.69      -48.52     48.52 o 
   1  17  12      558.94      388.99     88.16 o 
   3  17  12     1582.83     1597.49    127.60 o 
   5  17  12      136.60       80.73     36.28 o 
   7  17  12     1377.28     1138.54     87.57 o 
   9  17  12      696.44      694.73     68.71 o 
  11  17  12     2217.70     2287.82    139.05 o 
  13  17  12      545.78      395.63     82.97 o 
  15  17  12      732.02      551.12    151.48 o 
  17  17  12       25.94       50.12     45.46 o 
 -16  18  12      143.22      126.31     45.98 o 
 -14  18  12      100.91       27.73     33.24 o 
 -12  18  12      130.60      126.75     54.80 o 
 -10  18  12      837.42      836.83     90.81 o 
  -8  18  12      616.95      534.86     72.88 o 
  -6  18  12      124.99       91.99     48.77 o 
  -4  18  12      758.17      943.61     86.32 o 
  -2  18  12      138.15      114.55     45.15 o 
   0  18  12       97.36       41.76     31.72 o 
   2  18  12      168.90      141.82     36.58 o 
   4  18  12      961.71      867.06     88.49 o 
   6  18  12      149.12      132.70     45.90 o 
   8  18  12      680.15      696.10     91.37 o 
  10  18  12       82.22       31.60     46.37 o 
  12  18  12       10.69       13.66     34.35 o 
  14  18  12     1311.84     1297.66    124.32 o 
  16  18  12      221.17       72.06     43.26 o 
  18  18  12       43.73       19.06     48.17 o 
 -17  19  12      815.36      880.32    124.08 o 
 -15  19  12     2832.21     3230.45    190.35 o 
 -13  19  12     1415.36     1590.23    122.11 o 
 -11  19  12        8.02        7.44     49.25 o 
  -9  19  12     3560.73     3713.13    197.14 o 
  -7  19  12     2328.89     2429.86    154.59 o 
  -5  19  12      918.47      886.90     95.65 o 
  -3  19  12     1122.55     1183.25    110.81 o 
  -1  19  12      338.16      362.38     57.66 o 
   1  19  12     1351.75     1160.54    108.87 o 
   3  19  12      516.32      748.71     81.90 o 
   5  19  12     1076.72     1220.37    112.06 o 
   7  19  12      331.95      260.46     53.15 o 
   9  19  12      625.39      406.64    119.20 o 
  11  19  12        4.15      -16.90     32.37 o 
  13  19  12      291.50      217.59     52.33 o 
  15  19  12        2.78        2.52     32.09 o 
  17  19  12        0.19       11.65     42.37 o 
  19  19  12       57.12      131.94     55.62 o 
 -18  20  12      242.88      291.15     74.43 o 
 -16  20  12      531.50      410.98     79.01 o 
 -14  20  12      519.82      415.82     67.05 o 
 -12  20  12       51.55       15.81     38.66 o 
 -10  20  12        1.16      -38.10     38.10 o 
  -8  20  12        0.63      -13.56     51.16 o 
  -6  20  12      351.80      401.23     62.61 o 
  -4  20  12      936.33      855.45     86.00 o 
  -2  20  12       27.78       21.69     34.77 o 
   0  20  12       85.49       35.29     28.49 o 
   2  20  12      223.98       70.06     48.21 o 
   4  20  12      211.11      214.06     47.02 o 
   6  20  12       23.32       57.94     32.19 o 
   8  20  12       77.82       25.97     31.20 o 
  10  20  12      285.00      244.19     55.71 o 
  12  20  12      144.52       51.50     40.95 o 
  14  20  12      202.38       62.03     41.09 o 
  16  20  12      647.07      524.76     85.06 o 
  18  20  12     1051.04      673.50    195.26 o 
  20  20  12     1470.96     1641.27    143.73 o 
 -19  21  12     1108.61     1528.37    211.14 o 
 -17  21  12      218.09      270.74     68.63 o 
 -15  21  12      144.81      242.60     58.53 o 
 -13  21  12      173.28      150.41     48.78 o 
 -11  21  12      103.29      102.33     33.22 o 
  -9  21  12     1319.62     1381.48    116.19 o 
  -7  21  12      412.65      446.29     60.86 o 
  -5  21  12        0.48      -13.39     60.62 o 
  -3  21  12      134.21       60.58     34.11 o 
  -1  21  12     1026.05     1002.47     93.51 o 
   1  21  12       64.29       34.79     35.52 o 
   3  21  12      551.68      481.11    145.70 o 
   5  21  12      732.31      558.38    127.99 o 
   7  21  12      601.48      496.68    110.85 o 
   9  21  12      526.17      429.90     83.79 o 
  11  21  12      279.38       81.58     51.67 o 
  13  21  12     1089.59     1126.09    126.33 o 
  15  21  12      294.36      205.56    101.83 o 
  17  21  12     1005.30      861.07    145.62 o 
  19  21  12      389.55      432.11    158.99 o 
  21  21  12       48.22      176.49     75.11 o 
 -20  22  12        5.78       85.15     52.17 o 
 -18  22  12      209.42      206.50     69.47 o 
 -16  22  12        0.22        1.44     39.02 o 
 -14  22  12      413.04      449.81     73.34 o 
 -12  22  12      434.76      445.22     59.50 o 
 -10  22  12        3.85       34.98     37.44 o 
  -8  22  12       23.35       62.99     45.31 o 
  -6  22  12       43.59       52.55     46.41 o 
  -4  22  12      550.01      335.37     54.77 o 
  -2  22  12      119.08      153.49     52.30 o 
   0  22  12      115.68       77.00     43.66 o 
   2  22  12       27.76       49.21     38.12 o 
   4  22  12      317.00      113.73     54.19 o 
   6  22  12        4.21      -27.70     53.98 o 
   8  22  12       43.19       75.07     40.36 o 
  10  22  12       43.02      -22.44     44.83 o 
  12  22  12       76.67       -2.30     47.74 o 
  14  22  12       38.77       65.15     53.86 o 
  16  22  12       23.25       94.90     58.67 o 
  18  22  12      228.91      151.68     66.55 o 
  20  22  12      163.10      141.51     58.58 o 
  22  22  12        0.06       19.92     54.84 o 
 -21  23  12      100.23       71.71     60.22 o 
 -19  23  12       86.44       99.70     47.26 o 
 -17  23  12      205.22      158.90     56.07 o 
 -15  23  12        9.98       15.30     43.21 o 
 -13  23  12       50.63       33.87     46.19 o 
 -11  23  12       70.65       68.71     36.75 o 
  -9  23  12      103.45       84.86     29.85 o 
  -7  23  12       27.11       77.15     33.35 o 
  -5  23  12      921.06     1220.23    113.96 o 
  -3  23  12     1223.07     1214.66     98.08 o 
  -1  23  12       76.01       94.05     37.41 o 
   1  23  12     2646.62     2399.06    161.16 o 
   3  23  12      255.93      237.31     79.33 o 
   5  23  12      401.72      342.02     89.99 o 
   7  23  12      705.40      538.83    154.88 o 
   9  23  12      624.64      453.93     92.51 o 
  11  23  12      594.85      336.04    123.78 o 
  13  23  12      467.29      350.56     85.32 o 
  15  23  12       51.61      -22.29     52.71 o 
  17  23  12      239.16      163.61     99.96 o 
  19  23  12      284.81      408.48    109.32 o 
  21  23  12        0.02       64.05     49.35 o 
 -20  24  12        4.59       -4.43     43.09 o 
 -18  24  12        0.73       -8.41     38.36 o 
 -16  24  12      236.18      189.69     45.94 o 
 -14  24  12       12.46        4.60     43.75 o 
 -12  24  12       26.46      -14.04     62.94 o 
 -10  24  12      126.34       86.34     30.71 o 
  -8  24  12       64.98       24.52     31.01 o 
  -6  24  12      110.37      108.87     51.12 o 
  -4  24  12       38.70       21.21     48.38 o 
  -2  24  12       36.48       30.36     35.45 o 
   0  24  12        3.95       54.36     36.84 o 
   2  24  12       14.20       41.33     36.36 o 
   4  24  12      115.62       33.53     33.80 o 
   6  24  12        2.65       36.50     38.28 o 
   8  24  12       27.65       45.32     43.87 o 
  10  24  12       27.53       33.56     51.73 o 
  12  24  12        9.49       24.61     46.67 o 
  14  24  12        0.04        0.53     54.36 o 
  16  24  12       23.35       33.88     52.67 o 
  18  24  12       91.14       38.06     89.10 o 
  20  24  12        1.36       21.14     52.25 o 
 -19  25  12      247.96      211.89     71.20 o 
 -17  25  12       21.33       77.87     47.71 o 
 -15  25  12      635.42      810.23    101.89 o 
 -13  25  12        0.81      -10.05     40.46 o 
 -11  25  12      293.64      266.88     46.19 o 
  -9  25  12      287.39      333.02     51.20 o 
  -7  25  12      297.27      239.91     63.57 o 
  -5  25  12       26.42       -4.26     48.28 o 
  -3  25  12      477.42      456.48     59.62 o 
  -1  25  12      124.60      120.36     36.93 o 
   1  25  12       20.83       -7.40     39.14 o 
   3  25  12        3.80       -9.20     39.98 o 
   5  25  12     1470.01     1906.92    148.29 o 
   7  25  12      320.59      248.65    102.78 o 
   9  25  12        6.16      100.65     67.41 o 
  11  25  12      207.90      224.31     66.44 o 
  13  25  12      199.44      169.04     75.88 o 
  15  25  12        1.23      -39.40     78.46 o 
  17  25  12       35.61        3.98     53.40 o 
  19  25  12       11.71      -69.74    103.92 o 
 -16  26  12      228.66      185.61     45.58 o 
 -14  26  12       77.21       98.83     43.82 o 
 -12  26  12       12.53       -9.94     32.45 o 
 -10  26  12      116.03       95.95     34.50 o 
  -8  26  12      451.32      190.20     55.76 o 
  -6  26  12       34.99       47.34     37.16 o 
  -4  26  12       70.84       77.85     38.08 o 
  -2  26  12       25.52        7.47     36.03 o 
   0  26  12        6.51      -33.12     33.12 o 
   2  26  12        0.54       -7.04     47.65 o 
   4  26  12        0.15       42.01     39.48 o 
   6  26  12      363.71      430.84     92.76 o 
   8  26  12        1.16       49.27     52.71 o 
  10  26  12      639.83      726.46    114.27 o 
  12  26  12        6.43       62.25     55.37 o 
  14  26  12        0.54      -59.34     65.97 o 
  16  26  12       26.52      -53.46     53.46 o 
 -15  27  12      437.49      422.75     70.21 o 
 -13  27  12     1180.98      842.02    127.52 o 
 -11  27  12       46.93       44.38     31.36 o 
  -9  27  12      318.41      224.96     47.12 o 
  -7  27  12      163.72       72.98     35.52 o 
  -5  27  12      124.06        4.62     31.97 o 
  -3  27  12        0.51      -34.73     34.73 o 
  -1  27  12       59.02       -2.86     35.43 o 
   1  27  12       20.74       15.02     39.17 o 
   3  27  12      109.44      125.34     42.65 o 
   5  27  12      204.57      136.72     71.31 o 
   7  27  12      138.56      173.08     71.53 o 
   9  27  12      250.38      353.61     90.79 o 
  11  27  12       83.77      113.46     55.54 o 
  13  27  12     1168.45     1218.56    141.85 o 
  15  27  12        4.48      -69.77     77.04 o 
 -14  28  12      278.35      180.73     47.27 o 
 -12  28  12      133.07       62.57     38.02 o 
 -10  28  12       11.04       -6.11     38.52 o 
  -8  28  12        0.40       12.09     33.77 o 
  -6  28  12       26.16       26.77     41.49 o 
  -4  28  12        3.34      -41.06     41.06 o 
  -2  28  12       20.05       59.21     41.15 o 
   0  28  12       52.31        3.52     52.03 o 
   2  28  12       14.45      -12.90     49.38 o 
   4  28  12       67.83      132.81     89.32 o 
   6  28  12       23.50      182.21     65.96 o 
   8  28  12       26.34        5.27     58.05 o 
  10  28  12      132.66      133.95     67.61 o 
  12  28  12        0.95      196.74     79.74 o 
  14  28  12       21.20       75.94     48.10 o 
 -11  29  12       23.34       35.69     41.92 o 
  -9  29  12      178.15      118.04     36.74 o 
  -7  29  12      487.81      479.37     75.18 o 
  -5  29  12       53.40       56.78     33.98 o 
  -3  29  12        7.45       34.91    104.58 o 
  -1  29  12       15.38       -9.17     39.61 o 
   1  29  12      259.07      104.38     54.89 o 
   3  29  12       18.45       18.52     43.96 o 
   5  29  12        0.18      -48.88     58.55 o 
   7  29  12      947.82      999.69    133.87 o 
   9  29  12      722.01      798.24    137.81 o 
  11  29  12        7.05      117.89     66.39 o 
  -8  30  12       17.26       44.97     35.61 o 
  -6  30  12      116.10      131.90     35.75 o 
  -4  30  12        7.58        3.92     46.42 o 
  -2  30  12      126.55       58.45     44.88 o 
   0  30  12      121.35       39.56     43.24 o 
   2  30  12       68.02       25.53     46.43 o 
   4  30  12        7.85       -0.83     66.47 o 
   6  30  12      172.25      272.04     85.33 o 
   8  30  12       14.59       41.49     57.95 o 
  -5  31  12      127.46      176.13     47.01 o 
  -3  31  12       30.84       48.49     63.22 o 
  -1  31  12      153.53      101.79     50.62 o 
   1  31  12       99.82      124.96     56.04 o 
   3  31  12      110.50      137.54     73.50 o 
   5  31  12      152.51       91.04     65.85 o 
   0   1  13      236.15      155.85     65.67 o 
  -1   2  13      243.69      316.46     88.62 o 
   1   2  13        3.66      107.91     55.31 o 
  -2   3  13     1376.71     1345.16    111.89 o 
   0   3  13      353.71      277.75     47.01 o 
   2   3  13     2600.10     2453.64    159.42 o 
  -3   4  13       18.44       88.73     47.72 o 
  -1   4  13      200.06      115.04     37.23 o 
   1   4  13      367.28      412.85     73.60 o 
   3   4  13      853.80      657.75     89.58 o 
  -4   5  13       64.71       55.85     42.26 o 
  -2   5  13       49.52       48.02     34.26 o 
   0   5  13        4.73       -7.39     31.66 o 
   2   5  13       11.62       51.73     40.82 o 
   4   5  13      173.57       48.73     34.77 o 
  -5   6  13      750.27      757.33     83.41 o 
  -3   6  13      542.65      584.07     72.62 o 
  -1   6  13     1314.83     1051.06     97.09 o 
   1   6  13     1213.55     1176.48    103.63 o 
   3   6  13      177.12      233.44     61.31 o 
   5   6  13      322.08      159.34     51.33 o 
  -6   7  13      240.96      200.28     42.75 o 
  -4   7  13      251.60      377.89     60.07 o 
  -2   7  13       47.11       48.08     31.07 o 
   0   7  13     1243.58     1137.57    102.43 o 
   2   7  13      280.02      199.32     50.14 o 
   4   7  13     2032.29     1938.53    147.25 o 
   6   7  13      468.83      443.16     65.64 o 
  -7   8  13      568.73      658.12     81.50 o 
  -5   8  13       18.52       30.03     44.32 o 
  -3   8  13     1086.47      954.25     94.58 o 
  -1   8  13       67.19       59.47     51.35 o 
   1   8  13       35.20       87.77     33.49 o 
   3   8  13      126.77      161.99     57.40 o 
   5   8  13     2156.10     2361.51    162.18 o 
   7   8  13      659.40      575.88     79.68 o 
  -8   9  13       22.01       96.86     39.23 o 
  -6   9  13     3018.30     3332.55    175.15 o 
  -4   9  13       18.77       14.79     46.37 o 
  -2   9  13     2389.79     2333.87    137.20 o 
   0   9  13     1073.14     1107.45    104.24 o 
   2   9  13      130.99       92.16     30.56 o 
   4   9  13      219.91      193.12     98.64 o 
   6   9  13      558.79      429.96     67.09 o 
   8   9  13     1747.54     1654.79    124.84 o 
  -9  10  13      624.96      536.00     80.66 o 
  -7  10  13      322.83      389.25     66.78 o 
  -5  10  13      366.70      439.86     70.44 o 
  -3  10  13     1154.49     1367.61    105.74 o 
  -1  10  13     1393.28     1411.95    115.31 o 
   1  10  13        6.38        7.86     42.18 o 
   3  10  13        2.13       15.02     43.96 o 
   5  10  13      116.16      159.25     55.98 o 
   7  10  13      312.96      393.58     60.71 o 
   9  10  13        9.79       -7.34     41.94 o 
 -10  11  13       39.52       88.51     41.98 o 
  -8  11  13      169.93      140.33     55.90 o 
  -6  11  13      724.04      850.51     92.83 o 
  -4  11  13     1621.13     1584.84    122.20 o 
  -2  11  13       23.66      -30.72     37.21 o 
   0  11  13      599.40      501.88     65.65 o 
   2  11  13     1263.71     1267.10    107.18 o 
   4  11  13      107.01      110.95     48.17 o 
   6  11  13      793.06      980.60    110.77 o 
   8  11  13     2561.82     2715.06    158.40 o 
  10  11  13       92.73      127.40     56.40 o 
 -11  12  13      186.17       79.20     41.87 o 
  -9  12  13     1705.53     1909.63    154.18 o 
  -7  12  13      577.23      328.37     53.51 o 
  -5  12  13      906.82      833.58     90.17 o 
  -3  12  13      867.24      931.39     87.39 o 
  -1  12  13     1342.89     1409.84    117.26 o 
   1  12  13      239.18      176.03     52.99 o 
   3  12  13      552.31      673.16     76.14 o 
   5  12  13        0.21       54.92     51.79 o 
   7  12  13      770.87      698.97     82.50 o 
   9  12  13      419.41      395.51     70.36 o 
  11  12  13      789.82      673.48     85.42 o 
 -12  13  13      667.25      692.66     91.95 o 
 -10  13  13      470.44      586.45     80.46 o 
  -8  13  13       46.04        9.45     38.84 o 
  -6  13  13       66.47      101.46     44.95 o 
  -4  13  13       14.17       33.65     30.53 o 
  -2  13  13      503.35      492.99     69.47 o 
   0  13  13      986.81     1062.36    100.61 o 
   2  13  13     1250.60     1177.74    105.75 o 
   4  13  13     1213.59     1408.14    111.39 o 
   6  13  13       55.89       71.92     63.95 o 
   8  13  13      384.36      339.64     71.61 o 
  10  13  13      749.12      675.45     88.54 o 
  12  13  13       87.05       11.86     37.76 o 
 -13  14  13       24.86      -16.68     62.96 o 
 -11  14  13     1477.97     1576.04    147.78 o 
  -9  14  13     3209.33     3268.94    202.64 o 
  -7  14  13     1583.28     1531.53    140.50 o 
  -5  14  13      781.20      523.62     78.88 o 
  -3  14  13     1691.99     1878.15    139.47 o 
  -1  14  13      675.19      525.79     75.46 o 
   1  14  13       95.46      101.35     45.76 o 
   3  14  13       25.88      -41.11     41.11 o 
   5  14  13      253.96      293.13     69.51 o 
   7  14  13        1.60       30.14     35.53 o 
   9  14  13       45.40      119.28     44.62 o 
  11  14  13      523.64      476.75     80.91 o 
  13  14  13        1.44        0.92     49.37 o 
 -14  15  13        0.46       -4.01     42.76 o 
 -12  15  13      226.04      162.16     49.89 o 
 -10  15  13      494.39      367.03     64.97 o 
  -8  15  13      216.20      126.58     46.81 o 
  -6  15  13     1448.55     1393.76    130.96 o 
  -4  15  13      356.89      279.05     45.36 o 
  -2  15  13      338.26      398.36     66.86 o 
   0  15  13     1008.72      969.48    106.72 o 
   2  15  13      513.98      422.02     64.05 o 
   4  15  13       77.50       34.91     32.95 o 
   6  15  13      970.44     1048.27    103.90 o 
   8  15  13     1134.04     1314.91    114.13 o 
  10  15  13       85.60       58.31     33.77 o 
  12  15  13      444.48      270.68     56.60 o 
  14  15  13      998.06      969.83    102.65 o 
 -15  16  13     1044.52      822.61    118.68 o 
 -13  16  13      699.38      835.19     99.21 o 
 -11  16  13      207.04      158.88     48.71 o 
  -9  16  13      129.42       67.53     54.42 o 
  -7  16  13      186.02      178.78     42.92 o 
  -5  16  13       33.23       38.86     53.31 o 
  -3  16  13        2.60       33.91     41.44 o 
  -1  16  13      792.56      735.73     96.07 o 
   1  16  13       84.00       86.13     37.99 o 
   3  16  13     1016.61      874.67    105.18 o 
   5  16  13      364.07      294.26     92.82 o 
   7  16  13     2913.49     3225.94    182.05 o 
   9  16  13      110.69      157.78     69.81 o 
  11  16  13        2.58       73.54     32.42 o 
  13  16  13        3.40      -11.74     38.80 o 
  15  16  13      738.47      639.88     71.77 o 
 -16  17  13        5.13       29.10     44.71 o 
 -14  17  13      404.35      343.36     55.80 o 
 -12  17  13     1737.17     1464.25    127.29 o 
 -10  17  13       92.80       38.12     37.73 o 
  -8  17  13      373.15      272.32     72.20 o 
  -6  17  13     1266.50     1014.58    107.62 o 
  -4  17  13      272.09      150.65     56.43 o 
  -2  17  13        4.45      -41.60     41.60 o 
   0  17  13      355.88      215.99     45.84 o 
   2  17  13      633.71      544.61    101.16 o 
   4  17  13     1351.35     1430.71    133.84 o 
   6  17  13      457.58      538.90     80.60 o 
   8  17  13     3487.73     3797.71    203.34 o 
  10  17  13      997.66      990.39    100.40 o 
  12  17  13      494.49      424.77     63.15 o 
  14  17  13      558.27      389.48     67.34 o 
  16  17  13      236.75      236.83     66.85 o 
 -17  18  13       33.85       52.13     46.53 o 
 -15  18  13      305.48      221.34     58.24 o 
 -13  18  13      859.39      738.18     84.27 o 
 -11  18  13       48.23       57.75     57.21 o 
  -9  18  13      130.15      -54.18     54.18 o 
  -7  18  13     1538.00     1573.03    129.21 o 
  -5  18  13      268.53      281.36     63.34 o 
  -3  18  13      356.67      439.69     59.80 o 
  -1  18  13      452.72      486.76     75.71 o 
   1  18  13      921.60      873.13    118.15 o 
   3  18  13     1247.02     1207.67    113.31 o 
   5  18  13       39.65       63.01     42.50 o 
   7  18  13      579.55      419.53    124.21 o 
   9  18  13       62.69       93.76     42.28 o 
  11  18  13      631.41      450.59    107.01 o 
  13  18  13       59.02       38.23     37.91 o 
  15  18  13      189.13      168.67     60.29 o 
  17  18  13      125.05      135.26     57.13 o 
 -18  19  13       55.26       73.43     46.08 o 
 -16  19  13       69.92       59.70     44.31 o 
 -14  19  13        5.41       17.31     39.71 o 
 -12  19  13      489.33      378.65     55.89 o 
 -10  19  13      170.78       43.74     39.74 o 
  -8  19  13        0.04      -48.65     54.17 o 
  -6  19  13      250.88      241.99     52.72 o 
  -4  19  13      207.89      131.56     48.95 o 
  -2  19  13      167.69      181.85     51.11 o 
   0  19  13      211.08      181.29     51.18 o 
   2  19  13      399.44      348.98     88.30 o 
   4  19  13      374.06      271.04     52.96 o 
   6  19  13       12.16       -6.89     36.72 o 
   8  19  13       99.88       22.53     49.10 o 
  10  19  13      981.36      798.16    119.49 o 
  12  19  13      336.29      331.10     69.36 o 
  14  19  13      239.72      292.00     68.91 o 
  16  19  13     1238.10     1142.25    116.30 o 
  18  19  13      826.40      841.08    124.96 o 
 -19  20  13      178.17      246.71     85.03 o 
 -17  20  13       29.93      -41.66     48.16 o 
 -15  20  13     1048.23      882.11    104.06 o 
 -13  20  13      276.59      303.35     60.27 o 
 -11  20  13      656.28      601.52     73.65 o 
  -9  20  13      502.50      519.91     70.08 o 
  -7  20  13      178.24      185.53     47.64 o 
  -5  20  13       13.76       34.70     49.40 o 
  -3  20  13     1961.22     1720.52    128.89 o 
  -1  20  13     1194.75     1316.00    121.25 o 
   1  20  13      187.06       84.15     48.41 o 
   3  20  13      275.38      173.88     49.68 o 
   5  20  13       15.60        1.22     40.24 o 
   7  20  13       18.56       -1.28     56.41 o 
   9  20  13       34.87       42.43     39.25 o 
  11  20  13      163.09      122.55     50.77 o 
  13  20  13       13.22       93.24     62.62 o 
  15  20  13      219.50      386.48     96.84 o 
  17  20  13      339.86      470.97    128.50 o 
  19  20  13      341.07      379.74    119.82 o 
 -20  21  13        3.07       96.73     56.94 o 
 -18  21  13      176.69      137.72     61.23 o 
 -16  21  13       11.65        3.01     35.92 o 
 -14  21  13      101.06      106.42     57.81 o 
 -12  21  13      180.09      143.17     45.05 o 
 -10  21  13       87.83       17.85     39.98 o 
  -8  21  13        0.01      -19.42     37.66 o 
  -6  21  13      164.69      157.34     50.94 o 
  -4  21  13      158.46      217.23     47.44 o 
  -2  21  13       54.60      205.51     54.19 o 
   0  21  13      478.03      498.92     74.34 o 
   2  21  13       18.41      -15.85     39.05 o 
   4  21  13        3.69      -34.38     50.29 o 
   6  21  13      275.65      347.06     60.87 o 
   8  21  13        0.25      -18.45     35.47 o 
  10  21  13        1.69      -37.58     37.58 o 
  12  21  13      130.82       88.09     46.97 o 
  14  21  13     1725.30     2050.10    211.82 o 
  16  21  13      356.59      243.21     99.28 o 
  18  21  13      353.57      429.90    100.30 o 
  20  21  13       75.71      153.55     69.98 o 
 -19  22  13        4.01      108.90     54.70 o 
 -17  22  13      429.48      328.55     71.59 o 
 -15  22  13      219.16      178.22     67.35 o 
 -13  22  13        3.32        5.16     83.10 o 
 -11  22  13      825.51      876.72     85.85 o 
  -9  22  13      174.30      192.41     51.79 o 
  -7  22  13        4.42      -44.70     48.59 o 
  -5  22  13      348.26      435.83     75.77 o 
  -3  22  13      151.94      166.50     59.13 o 
  -1  22  13      127.93      105.84     34.35 o 
   1  22  13      528.55      574.84     81.42 o 
   3  22  13      452.82      305.43     85.74 o 
   5  22  13       41.63       52.62     57.71 o 
   7  22  13      113.17       61.03     43.62 o 
   9  22  13        6.90       74.43     43.44 o 
  11  22  13       22.88       60.59     47.22 o 
  13  22  13        6.09        5.62     54.68 o 
  15  22  13      276.84      397.45     96.05 o 
  17  22  13        1.25      -11.17     81.63 o 
  19  22  13      192.23      155.13     87.67 o 
 -18  23  13      558.17      467.68     93.34 o 
 -16  23  13       29.48       68.57     77.14 o 
 -14  23  13      429.59      224.43     60.92 o 
 -12  23  13      350.67      400.19     74.85 o 
 -10  23  13      123.51       89.41     54.48 o 
  -8  23  13      360.95      415.30     70.87 o 
  -6  23  13     3952.70     4392.57    228.22 o 
  -4  23  13      455.38      413.58     99.33 o 
  -2  23  13       10.47      -11.18     34.43 o 
   0  23  13      965.84      924.19    101.05 o 
   2  23  13      789.78      646.65     99.87 o 
   4  23  13     1227.50     1178.76    142.34 o 
   6  23  13      195.59      180.56     71.48 o 
   8  23  13     1397.90     1562.80    156.15 o 
  10  23  13      426.14      257.99     63.88 o 
  12  23  13       80.62       72.30     46.94 o 
  14  23  13      803.47      585.85    108.04 o 
  16  23  13      247.35      190.30     60.05 o 
  18  23  13        0.04      -14.07     62.37 o 
 -15  24  13       65.15       63.12     61.90 o 
 -13  24  13       17.54      -18.83     49.38 o 
 -11  24  13      369.43      339.03     68.04 o 
  -9  24  13        4.50       55.80     57.06 o 
  -7  24  13       87.71      134.08     55.04 o 
  -5  24  13       78.70      142.22     48.85 o 
  -3  24  13      285.73      242.34     53.82 o 
  -1  24  13       20.43       60.31     38.86 o 
   1  24  13     1515.38     1647.22    128.31 o 
   3  24  13       41.48       26.73     51.68 o 
   5  24  13      161.76      246.48     77.23 o 
   7  24  13      140.75      217.23     59.64 o 
   9  24  13      455.59      424.43    155.00 o 
  11  24  13       41.76       22.50     46.91 o 
  13  24  13        0.05       76.60     49.58 o 
  15  24  13      384.91      441.88     94.93 o 
 -14  25  13      463.45      236.74     61.05 o 
 -12  25  13       23.49        4.56     37.16 o 
 -10  25  13      507.73      352.33     63.32 o 
  -8  25  13       34.06       12.81     36.63 o 
  -6  25  13      749.73      493.07    125.75 o 
  -4  25  13        6.34       32.31     42.27 o 
  -2  25  13      473.57      418.44     77.17 o 
   0  25  13      261.36      313.74     59.25 o 
   2  25  13     1766.91     1833.05    152.51 o 
   4  25  13       14.20       50.35     48.77 o 
   6  25  13        0.26       58.56     44.40 o 
   8  25  13      978.50      936.33    183.47 o 
  10  25  13      421.41      286.06    110.99 o 
  12  25  13        0.51       87.61     55.65 o 
  14  25  13       26.34       24.01     52.89 o 
 -13  26  13      206.33      133.21     50.18 o 
 -11  26  13       27.40      -20.38     57.71 o 
  -9  26  13        0.37      -36.38     36.38 o 
  -7  26  13       65.48       48.06     49.97 o 
  -5  26  13      264.60      390.37     69.58 o 
  -3  26  13       41.85       -7.49     39.38 o 
  -1  26  13       37.11       58.91     42.96 o 
   1  26  13        1.33       94.66     36.67 o 
   3  26  13      158.38      222.57     52.51 o 
   5  26  13       95.68       97.18     61.80 o 
   7  26  13        9.48      136.27     76.64 o 
   9  26  13      141.70       99.21     62.97 o 
  11  26  13       65.87       87.43     48.27 o 
  13  26  13      123.84      279.70     77.86 o 
 -10  27  13       98.32       45.21     43.69 o 
  -8  27  13       36.93        7.30     32.71 o 
  -6  27  13       88.71      103.83     44.83 o 
  -4  27  13       17.70       48.20     65.03 o 
  -2  27  13       10.02      -45.16     45.16 o 
   0  27  13       52.84       19.52     43.79 o 
   2  27  13        1.03       60.85     44.19 o 
   4  27  13      430.44      378.58     92.96 o 
   6  27  13        4.84       71.75     61.42 o 
   8  27  13      168.03      138.87     65.91 o 
  10  27  13      149.13       94.67     60.64 o 
  -7  28  13      137.33      104.25     42.54 o 
  -5  28  13      385.17      379.63     69.27 o 
  -3  28  13      505.41      365.75     83.00 o 
  -1  28  13        4.37      -13.64     37.33 o 
   1  28  13       62.04       53.54     55.40 o 
   3  28  13       33.52       53.70     42.14 o 
   5  28  13        2.62       21.09     59.47 o 
   7  28  13      209.34      436.34    172.07 o 
  -4  29  13      262.01      231.99     79.09 o 
  -2  29  13       10.23      -10.88     35.80 o 
   0  29  13      698.44      550.43    135.49 o 
   2  29  13      470.48      454.83    103.49 o 
   4  29  13       69.15       -6.96     61.19 o 
   1   1  14     3347.80     2957.70    183.24 o 
   0   2  14      441.62      549.27     83.54 o 
   2   2  14      936.71     1097.84    119.55 o 
  -1   3  14     2779.55     2936.75    169.98 o 
   1   3  14     4476.79     4074.57    219.02 o 
   3   3  14      278.76      452.10     76.48 o 
  -2   4  14     6159.84     6079.86    243.19 o 
   0   4  14       14.43      153.14     58.20 o 
   2   4  14     4890.28     4956.19    238.32 o 
   4   4  14     7047.53     6889.75    237.63 o 
  -3   5  14      182.34      264.82     64.34 o 
  -1   5  14      700.92      703.55     88.39 o 
   1   5  14     6289.53     5898.59    239.47 o 
   3   5  14      465.12      457.32     75.70 o 
   5   5  14       51.35      164.90     46.02 o 
  -4   6  14     1210.26     1133.17    104.87 o 
  -2   6  14      578.63      658.98     89.25 o 
   0   6  14      202.97      217.57     60.46 o 
   2   6  14      909.11      859.47    102.93 o 
   4   6  14     1763.27     2067.57    157.57 o 
   6   6  14        5.62      136.30     54.19 o 
  -5   7  14     4003.68     3804.69    193.15 o 
  -3   7  14      623.73      845.43    100.92 o 
  -1   7  14     8167.44     7702.31    257.42 o 
   1   7  14     7267.60     7259.49    265.93 o 
   3   7  14     2018.73     2241.24    162.73 o 
   5   7  14     2978.26     2820.12    169.73 o 
   7   7  14     8040.73     7923.25    282.11 o 
  -6   8  14      135.78      243.79     59.99 o 
  -4   8  14      418.76      565.20     92.73 o 
  -2   8  14     2677.27     2870.36    172.24 o 
   0   8  14        0.15      125.01     46.57 o 
   2   8  14      994.66     1182.53    110.24 o 
   4   8  14     3517.45     3917.00    215.76 o 
   6   8  14      540.02      814.00     98.88 o 
   8   8  14       79.46      251.98     68.94 o 
  -7   9  14     3545.92     3719.40    196.16 o 
  -5   9  14     2350.40     2332.09    155.68 o 
  -3   9  14      119.16      237.25     61.51 o 
  -1   9  14     1184.01     1215.61    106.96 o 
   1   9  14      388.80      442.58     70.90 o 
   3   9  14      333.10      351.98     67.72 o 
   5   9  14      467.33      777.17    110.31 o 
   7   9  14      737.45     1015.67    109.35 o 
   9   9  14      838.82      971.19    120.72 o 
  -8  10  14     3921.65     4130.14    210.67 o 
  -6  10  14       63.25      190.44     61.47 o 
  -4  10  14     3954.87     4404.83    211.84 o 
  -2  10  14     7361.91     7789.91    263.48 o 
   0  10  14     1137.58     1253.30    117.70 o 
   2  10  14     2298.71     2492.16    163.19 o 
   4  10  14    11194.42    11620.04    343.28 o 
   6  10  14      637.29      695.20     89.77 o 
   8  10  14     1199.37     1435.87    137.80 o 
  10  10  14     4457.58     4443.95    244.70 o 
  -9  11  14       37.64      137.45     71.08 o 
  -7  11  14     1223.61     1410.02    121.66 o 
  -5  11  14      339.26      606.91     87.92 o 
  -3  11  14        7.17      112.69     47.78 o 
  -1  11  14      951.64     1027.25    106.45 o 
   1  11  14      932.38     1084.00    110.64 o 
   3  11  14       19.29      233.03     67.16 o 
   5  11  14      299.38      589.92     91.15 o 
   7  11  14     3068.79     3330.29    186.14 o 
   9  11  14      874.89      982.80    124.08 o 
  11  11  14       32.17       16.70     67.81 o 
 -10  12  14     3915.91     3818.03    229.60 o 
  -8  12  14      930.82     1126.77    126.07 o 
  -6  12  14       55.06      246.03     72.40 o 
  -4  12  14     2926.74     2951.07    177.34 o 
  -2  12  14     2124.20     2076.03    137.67 o 
   0  12  14      268.48      414.46     72.86 o 
   2  12  14      683.17      979.06    110.62 o 
   4  12  14     2756.04     2737.05    173.66 o 
   6  12  14     1515.26     2060.60    154.66 o 
   8  12  14       47.88      194.22     89.64 o 
  10  12  14     1382.16     1696.09    151.73 o 
  12  12  14     1075.79     1195.46    134.40 o 
 -11  13  14      870.89      843.58    113.39 o 
  -9  13  14      134.95      141.14     53.32 o 
  -7  13  14     2030.10     2396.19    179.82 o 
  -5  13  14     4187.84     4564.18    247.60 o 
  -3  13  14      432.94      567.03     96.97 o 
  -1  13  14     2751.20     3240.35    211.94 o 
   1  13  14     7653.86     8196.43    292.68 o 
   3  13  14     4624.42     4804.13    228.52 o 
   5  13  14       85.60      344.94     77.68 o 
   7  13  14     5226.21     5724.37    246.20 o 
   9  13  14     3915.46     4216.59    242.39 o 
  11  13  14        4.90       54.62     42.62 o 
  13  13  14      790.13      998.38    120.46 o 
 -12  14  14       84.39      166.42     55.06 o 
 -10  14  14       13.21       36.67     38.29 o 
  -8  14  14       81.41      134.73     47.36 o 
  -6  14  14       31.29      106.37     67.73 o 
  -4  14  14       14.57      270.15     83.53 o 
  -2  14  14      137.40      343.88     75.55 o 
   0  14  14      328.42      747.60    109.35 o 
   2  14  14      425.50      624.42    110.45 o 
   4  14  14      380.79      727.55     98.01 o 
   6  14  14      469.58      684.36    118.28 o 
   8  14  14      201.85      240.22     68.29 o 
  10  14  14      199.31      314.35     77.32 o 
  12  14  14     1021.52      990.78    119.75 o 
  14  14  14      399.89      375.03     76.60 o 
 -13  15  14     1896.86     1997.57    171.87 o 
 -11  15  14      675.93      611.84     86.25 o 
  -9  15  14      292.59      305.60     70.01 o 
  -7  15  14     1427.77     1446.40    147.78 o 
  -5  15  14     4014.45     4688.73    256.96 o 
  -3  15  14      244.88      328.55     81.98 o 
  -1  15  14      721.91      845.09    119.55 o 
   1  15  14     5641.31     5733.42    285.05 o 
   3  15  14     2585.70     3074.32    207.00 o 
   5  15  14     1391.85     1809.98    164.35 o 
   7  15  14      620.28      892.14    102.37 o 
   9  15  14      884.66     1065.61    115.10 o 
  11  15  14      208.71      215.65     54.80 o 
  13  15  14      205.91      188.22     41.82 o 
  15  15  14      284.65      304.76     67.32 o 
 -14  16  14       85.65       53.55     50.82 o 
 -12  16  14        5.48        7.70     40.26 o 
 -10  16  14      891.41      733.50    102.73 o 
  -8  16  14      833.32     1103.08    121.17 o 
  -6  16  14      171.03      245.14     68.17 o 
  -4  16  14      846.64      987.22    128.33 o 
  -2  16  14     3965.83     4883.47    237.98 o 
   0  16  14      773.66      907.83    122.69 o 
   2  16  14      171.77      365.19     85.26 o 
   4  16  14     2344.36     2617.56    193.90 o 
   6  16  14     5321.10     6025.87    326.67 o 
   8  16  14       15.64      147.45     56.84 o 
  10  16  14     2582.75     2905.59    203.09 o 
  12  16  14     1905.11     2179.85    148.12 o 
  14  16  14        2.26      -25.57     40.64 o 
  16  16  14        0.04       14.20     50.59 o 
 -15  17  14       14.77        2.93     40.49 o 
 -13  17  14       37.64       11.66     53.59 o 
 -11  17  14      481.23      386.09     61.28 o 
  -9  17  14        2.47       20.00     44.36 o 
  -7  17  14       82.15      140.85     49.43 o 
  -5  17  14        1.14      172.27     71.63 o 
  -3  17  14      330.00      406.41     86.48 o 
  -1  17  14       70.58      151.54     68.42 o 
   1  17  14     1993.47     2303.12    183.36 o 
   3  17  14       89.00      329.57     76.54 o 
   5  17  14       63.77      269.73     86.15 o 
   7  17  14      277.01      508.22     87.87 o 
   9  17  14      239.42      333.28     73.75 o 
  11  17  14       77.63      130.69     48.80 o 
  13  17  14        8.64      -21.42     35.03 o 
  15  17  14     1113.16     1076.94    153.74 o 
  17  17  14      334.44      222.44     69.91 o 
 -16  18  14      781.76      548.15    119.69 o 
 -14  18  14      425.38      469.35    113.21 o 
 -12  18  14      143.16      151.41     46.67 o 
 -10  18  14      299.13      231.48     47.44 o 
  -8  18  14     1396.84     1250.10    122.79 o 
  -6  18  14      136.76      283.17     68.01 o 
  -4  18  14      447.44      525.04     87.10 o 
  -2  18  14     3109.24     3206.60    197.16 o 
   0  18  14      113.51      131.61     52.14 o 
   2  18  14     1302.04     1463.06    130.83 o 
   4  18  14      811.40      802.78     98.63 o 
   6  18  14      896.08      980.14    124.23 o 
   8  18  14      131.94       90.74     40.21 o 
  10  18  14      122.67      168.50     42.45 o 
  12  18  14      591.06      455.43     87.23 o 
  14  18  14      328.88      286.29     66.56 o 
  16  18  14       23.67       59.18     50.86 o 
  18  18  14        0.87      -24.92     71.16 o 
 -17  19  14      323.66      370.00     80.50 o 
 -15  19  14      137.78      100.35     50.26 o 
 -13  19  14      633.45      473.61     68.35 o 
 -11  19  14      124.37       63.19     46.17 o 
  -9  19  14        2.47      -40.78     40.78 o 
  -7  19  14       68.30       62.84     54.46 o 
  -5  19  14     1366.05     1615.24    139.95 o 
  -3  19  14        8.38       46.00     39.77 o 
  -1  19  14      197.74      299.68     63.67 o 
   1  19  14     1396.82     1681.71    143.86 o 
   3  19  14      962.89     1290.39    129.45 o 
   5  19  14       15.31       68.46     73.49 o 
   7  19  14      816.88      620.71    123.84 o 
   9  19  14     1885.32     1871.90    153.40 o 
  11  19  14       24.39      -46.77     54.77 o 
  13  19  14       20.47      123.01     75.66 o 
  15  19  14       45.07       67.83     60.20 o 
  17  19  14     1273.57     1414.71    171.12 o 
 -16  20  14      729.26      754.46    100.35 o 
 -14  20  14      198.31      164.47     65.64 o 
 -12  20  14       82.40      -17.75     44.30 o 
 -10  20  14      308.02      182.88     61.26 o 
  -8  20  14      269.97      222.25     52.18 o 
  -6  20  14       77.62      152.96     57.46 o 
  -4  20  14       97.46      206.12     51.66 o 
  -2  20  14      160.42      246.97     54.79 o 
   0  20  14      389.13      540.59     84.66 o 
   2  20  14       41.82       50.26     50.92 o 
   4  20  14       19.76       58.74     46.52 o 
   6  20  14       22.53       78.36     62.03 o 
   8  20  14      337.39      238.23     63.44 o 
  10  20  14        6.68       73.75     42.99 o 
  12  20  14      311.98      411.05     90.47 o 
  14  20  14      252.40      157.82     55.97 o 
  16  20  14       11.70       53.72     78.89 o 
 -15  21  14       11.63      -50.80     50.80 o 
 -13  21  14      306.37      246.19     55.40 o 
 -11  21  14      334.00      179.35     53.62 o 
  -9  21  14        0.55       -9.81     51.72 o 
  -7  21  14      148.85      156.57     62.77 o 
  -5  21  14     1944.35     2366.67    168.22 o 
  -3  21  14     1023.74     1054.37    129.34 o 
  -1  21  14      128.23      195.25     57.56 o 
   1  21  14     1138.39      852.04    178.42 o 
   3  21  14      583.92      668.30     92.72 o 
   5  21  14      390.24      621.82    130.04 o 
   7  21  14      221.84      111.92     62.97 o 
   9  21  14      433.81      515.79    127.85 o 
  11  21  14       20.80       35.71     39.89 o 
  13  21  14      992.59     1068.70    139.62 o 
  15  21  14      141.11      153.63     65.69 o 
 -14  22  14      312.08      290.48     86.01 o 
 -12  22  14       40.84       15.38     40.29 o 
 -10  22  14        0.06        7.60     50.65 o 
  -8  22  14       78.36       15.50     50.58 o 
  -6  22  14       30.61      155.11     61.45 o 
  -4  22  14       43.11        2.15     51.99 o 
  -2  22  14       10.44       37.61     69.85 o 
   0  22  14        0.29      -37.47     42.51 o 
   2  22  14       58.77       36.01     54.25 o 
   4  22  14      503.73      327.77    104.60 o 
   6  22  14      297.33      235.84     80.63 o 
   8  22  14      313.93      344.20    120.91 o 
  10  22  14       29.59       12.68     47.85 o 
  12  22  14       79.44      148.69     61.88 o 
  14  22  14     1065.47      990.16    203.03 o 
 -13  23  14        0.20      -32.86     40.62 o 
 -11  23  14     1744.07     1709.15    150.06 o 
  -9  23  14       10.20      -32.63     53.64 o 
  -7  23  14       80.85       71.21     47.72 o 
  -5  23  14      223.11      312.58     63.72 o 
  -3  23  14      179.94      234.18     84.92 o 
  -1  23  14      753.24      694.96     92.81 o 
   1  23  14      271.11      284.85     59.06 o 
   3  23  14        5.72       55.15     49.46 o 
   5  23  14        3.04       60.27     48.40 o 
   7  23  14      283.39      219.88    126.19 o 
   9  23  14      687.90      618.83    101.01 o 
  11  23  14        0.44       41.16     49.22 o 
  13  23  14       74.17      114.55     81.45 o 
 -10  24  14       11.16       37.01     45.47 o 
  -8  24  14      276.54      220.06     48.35 o 
  -6  24  14      103.61      196.43     67.61 o 
  -4  24  14       92.30      170.20    108.91 o 
  -2  24  14      745.66      592.42    134.99 o 
   0  24  14      660.36      622.37     93.13 o 
   2  24  14      366.81      299.18     84.76 o 
   4  24  14      468.25      289.38    143.75 o 
   6  24  14      306.96      200.67     64.03 o 
   8  24  14       92.11       82.81     47.95 o 
  10  24  14      150.55       22.92     56.34 o 
  -9  25  14       57.64      127.57     51.94 o 
  -7  25  14      177.01      160.24     58.56 o 
  -5  25  14        9.82      -18.67     49.72 o 
  -3  25  14      132.72      104.18     50.52 o 
  -1  25  14      157.63      160.39     49.82 o 
   1  25  14      856.11      745.97     97.14 o 
   3  25  14       64.49      148.04     57.26 o 
   5  25  14        0.53       35.27     49.45 o 
   7  25  14      129.35      120.73     74.76 o 
   9  25  14       39.93        2.27     62.60 o 
  -6  26  14      512.29      693.12     98.99 o 
  -4  26  14       75.17      123.92     52.39 o 
  -2  26  14        0.94       19.16     38.80 o 
   0  26  14      133.07       74.17     42.57 o 
   2  26  14       93.37       88.94     51.84 o 
   4  26  14       50.15      -36.61     36.61 o 
   6  26  14        3.07      199.68     79.47 o 
   0   1  15       25.94       49.66     46.54 o 
  -1   2  15       31.03      -17.14     37.94 o 
   1   2  15       58.22      116.53     45.99 o 
  -2   3  15       91.78       40.39     44.56 o 
   0   3  15      466.86      347.93     53.22 o 
   2   3  15       10.23       58.80     35.54 o 
  -3   4  15      484.74      415.10     62.26 o 
  -1   4  15      390.09      309.03     59.23 o 
   1   4  15      321.48      275.83     48.55 o 
   3   4  15      330.69      224.86     45.36 o 
  -4   5  15      460.87      482.72     73.76 o 
  -2   5  15        9.76      -14.25     37.55 o 
   0   5  15       58.04      -42.11     42.11 o 
   2   5  15       39.74        5.87     50.58 o 
   4   5  15     1436.65     1456.87    114.56 o 
  -5   6  15      423.65      388.11     78.23 o 
  -3   6  15      430.69      545.81     74.47 o 
  -1   6  15       84.16       43.03     40.38 o
[truncated: 22,402 more chars]
